# Supplementary material for: 1-Allyl-3-benzyl-1H-benzimidazol-2(3H)-one
Source: Acta Crystallogr Sect E Struct Rep Online. 2013 Aug 31;69(Pt 9):o1477–8. doi: 10.1107/S1600536813023568 (PMC3884391; doi:10.1107/S1600536813023568)
Supplement: Supplementary file 1 [file e-69-o1477-sup1.cif]

##############################################################################
#                                                                            #
# This CIF contains the data in a paper accepted for publication in          #
# Acta Crystallographica Section E. It conforms to the requirements of       #
# Notes for Authors for Acta Crystallographica Section E, and has been       #
# peer reviewed under the auspices of the IUCr Commission on Journals.       #
#                                                                            #
# Full details of the Crystallographic Information File format               #
# are given in the paper "The Crystallographic Information File (CIF):       #
# a New Standard Archive File for Crystallography" by S. R. Hall, F. H.      #
# Allen and I. D. Brown [Acta Cryst. (1991), A47, 655-685].                  #
#                                                                            #
# The current version of the core CIF dictionary is obtainable from          #
# ftp://ftp.iucr.org/pub/cif_core.dic.                                       #
#                                                                            #
# Software is freely available for graphical display of the structure(s)     #
# in this CIF. For information consult the CIF software page                 #
# http://www.iucr.org/resources/cif/software.                                #
#                                                                            #
# This file may be used for bona fide research purposes within the           #
# scientific community so long as proper attribution is given to the journal # 
# article from which it was obtained.                                        #
#                                                                            #
##############################################################################
data_I
_audit_creation_method     SHELXL-97
_journal_date_recd_electronic     2013-08-05
_journal_date_accepted     2013-08-21
_journal_name_full     'Acta Crystallographica, Section E'
_journal_year     2013
_journal_volume     69
_journal_issue      9
_journal_page_first     o1477
_journal_page_last     o1478
_journal_paper_category     QO
_journal_paper_doi     10.1107/S1600536813023568
_journal_coeditor_code     IM2438
_publ_contact_author
;
Amal Haoudi
Laboratoire de Chimie Organique Appliqu\'ee, Universit\'e Sidi Mohamed
Ben Abdallah, Facult\'e des Sciences et Techniques, Route d'Immouzzer,
BP 2202 F\`es, Morocco
;
_publ_contact_author_email     'amal_haoudi@yahoo.fr'
_publ_contact_author_fax     '212 537 77 54 40'
_publ_section_title
;
1-Allyl-3-benzyl-1<i>H</i>-benzimidazol-2(3<i>H</i>)-one
;
loop_
    _publ_author_name
    _publ_author_address
    'Kandri Rodi, Youssef'
;
Laboratoire de Chimie Organique Appliqu\'ee
Universit\'e Sidi Mohamed Ben Abdallah
Facult\'e des Sciences et Techniques, Route d'Immouzzer,
BP 2202 F\`es, Morocco
;
    'Haoudi, Amal'
;
Laboratoire de Chimie Organique Appliqu\'ee
Universit\'e Sidi Mohamed Ben Abdallah
Facult\'e des Sciences et Techniques, Route d'Immouzzer,
BP 2202 F\`es, Morocco
;
    'Capet, Fr\'ed\'eric'
;
Unit\'e de Catalyse et de Chimie du Solide (UCCS), UMR 8181
Ecole Nationale Sup\'erieure de Chimie de Lille, France
;
    'Mazzah, Ahmed'
;
USR 3290 Miniaturisation pour l'Analyse, la Synth\`ese et la Prot\'eomique,
59655 Villeneuve d'Ascq Cedex, Universit\'e Lille 1, France
;
    'Essassi, El Mokhtar'
;
Laboratoire de Chimie Organique H\'et\'erocyclique, URAC 21,
P\^ole de Comp\'etences Pharmacochimie, Universit\'e Mohammed V-Agdal,
BP 1014 Avenue
Ibn Batouta, Rabat
Morocco
;
    'El Ammari, Lahcen'
;
Laboratoire de Chimie du Solide Appliqu\'ee, Facult\'e des Sciences,
Universit\'e Mohammed V-Agdal, Avenue Ibn Battouta, BP 1014, Rabat, Morocco
;
_chemical_name_systematic
;
1-Allyl-3-benzyl-1<i>H</i>-benzimidazol-2(3<i>H</i>)-one
;
_chemical_name_common     ?
_chemical_formula_moiety     'C17 H16 N2 O'
_chemical_formula_sum     'C17 H16 N2 O'
_chemical_formula_iupac     'C17 H16 N2 O'
_chemical_formula_weight     264.32
_chemical_melting_point     ?
_symmetry_cell_setting     triclinic
_symmetry_space_group_name_H-M     'P -1'
_symmetry_space_group_name_Hall     '-P 1'
loop_
    _symmetry_equiv_pos_as_xyz
    'x, y, z'
    '-x, -y, -z'
_cell_length_a     9.0667(2)
_cell_length_b     9.3922(2)
_cell_length_c     9.6486(2)
_cell_angle_alpha     94.2180(10)
_cell_angle_beta     113.5430(10)
_cell_angle_gamma     106.2650(10)
_cell_volume     706.87(3)
_cell_formula_units_Z     2
_cell_measurement_reflns_used     3494
_cell_measurement_theta_min     2.31
_cell_measurement_theta_max     28.27
_cell_measurement_temperature     296(2)
_exptl_crystal_description     'irregular shape'
_exptl_crystal_colour     colourless
_exptl_crystal_size_max     0.43
_exptl_crystal_size_mid     0.20
_exptl_crystal_size_min     0.16
_exptl_crystal_density_diffrn     1.242
_exptl_crystal_density_meas     ?
_exptl_crystal_density_method     'not measured'
_exptl_crystal_F_000     280
_exptl_absorpt_coefficient_mu     0.078
_exptl_absorpt_correction_type     multi-scan
_exptl_absorpt_process_details     '(SADABS; Bruker, 2009)'
_exptl_absorpt_correction_T_min     0.9671
_exptl_absorpt_correction_T_max     0.9876
_exptl_special_details     ?
_diffrn_ambient_temperature     296(2)
_diffrn_radiation_type     MoK\a
_diffrn_radiation_wavelength     0.71073
_diffrn_radiation_source     'microfocus source'
_diffrn_radiation_monochromator     graphite
_diffrn_measurement_device_type     'Bruker APEXII CCD'
_diffrn_measurement_method     '\f and \w scans'
_diffrn_reflns_number     12670
_diffrn_reflns_av_R_equivalents     0.0207
_diffrn_reflns_av_sigmaI/netI     0.0186
_diffrn_reflns_theta_min     2.31
_diffrn_reflns_theta_max     28.27
_diffrn_reflns_theta_full     28.27
_diffrn_measured_fraction_theta_max     0.994
_diffrn_measured_fraction_theta_full     0.994
_diffrn_reflns_limit_h_min     -12
_diffrn_reflns_limit_h_max     12
_diffrn_reflns_limit_k_min     -12
_diffrn_reflns_limit_k_max     12
_diffrn_reflns_limit_l_min     -12
_diffrn_reflns_limit_l_max     12
_refine_special_details
;
Refinement of <i>F</i>^2^ against all reflections. The weighted <i>R</i>-factor
<i>wR</i> and goodness of fit <i>S</i> are based on <i>F</i>^2^, conventional
<i>R</i>-factors <i>R</i> are based on <i>F</i>, with <i>F</i> set to zero for
negative <i>F</i>^2^. The threshold expression of <i>F</i>^2^ >
\s(<i>F</i>^2^) is used only for calculating <i>R</i>-factors(gt) <i>etc</i>.
and is not relevant to the choice of reflections for refinement.
<i>R</i>-factors based on <i>F</i>^2^ are statistically about twice as large
as those based on <i>F</i>, and <i>R</i>- factors based on all data will be
even larger.
;
_reflns_number_total     3494
_reflns_number_gt     2573
_reflns_threshold_expression     I>2sigma(I)
_refine_ls_structure_factor_coef     Fsqd
_refine_ls_matrix_type     full
_refine_ls_R_factor_all     0.0657
_refine_ls_R_factor_gt     0.0472
_refine_ls_wR_factor_gt     0.1271
_refine_ls_wR_factor_ref     0.1411
_refine_ls_goodness_of_fit_ref     1.059
_refine_ls_restrained_S_all     1.059
_refine_ls_number_reflns     3494
_refine_ls_number_parameters     181
_refine_ls_number_restraints     0
_refine_ls_hydrogen_treatment     constr
_refine_ls_weighting_scheme     calc
_refine_ls_weighting_details
         'calc w=1/[\s^2^(Fo^2^)+(0.0617P)^2^+0.1232P] where P=(Fo^2^+2Fc^2^)/3'
_atom_sites_solution_hydrogens     geom
_atom_sites_solution_primary     direct
_atom_sites_solution_secondary     difmap
_refine_ls_shift/su_max     0.000
_refine_ls_shift/su_mean     0.000
_refine_diff_density_max     0.175
_refine_diff_density_min     -0.151
_refine_ls_extinction_method     none
_refine_ls_extinction_coef     ?
loop_
    _atom_type_symbol
    _atom_type_description
    _atom_type_scat_dispersion_real
    _atom_type_scat_dispersion_imag
    _atom_type_scat_source
    'C' 'C' 0.0033 0.0016
                         'International Tables Vol C Tables 4.2.6.8 and 6.1.1.4'
    'H' 'H' 0.0000 0.0000
                         'International Tables Vol C Tables 4.2.6.8 and 6.1.1.4'
    'N' 'N' 0.0061 0.0033
                         'International Tables Vol C Tables 4.2.6.8 and 6.1.1.4'
    'O' 'O' 0.0106 0.0060
                         'International Tables Vol C Tables 4.2.6.8 and 6.1.1.4'
_computing_data_collection     'APEX2 (Bruker, 2009)'
_computing_cell_refinement     'SAINT-Plus (Bruker, 2009)'
_computing_data_reduction     'SAINT-Plus (Bruker, 2009)'
_computing_structure_solution     'SHELXS97 (Sheldrick, 2008)'
_computing_structure_refinement     'SHELXL97 (Sheldrick, 2008)'
_computing_molecular_graphics     'ORTEP-3 for Windows (Farrugia, 2012)'
_computing_publication_material
                               'PLATON (Spek, 2009) and publCIF (Westrip, 2010)'
loop_
    _atom_site_type_symbol
    _atom_site_label
    _atom_site_fract_x
    _atom_site_fract_y
    _atom_site_fract_z
    _atom_site_U_iso_or_equiv
    _atom_site_adp_type
    _atom_site_calc_flag
    _atom_site_refinement_flags
    _atom_site_occupancy
    _atom_site_symmetry_multiplicity
    _atom_site_disorder_assembly
    _atom_site_disorder_group
    C C1 0.08458(17) 0.53012(15) 0.75007(15) 0.0503(3) Uani d . 1 1 . .
    C C2 -0.0580(2) 0.4975(2) 0.77755(18) 0.0652(4) Uani d . 1 1 . .
    H H2 -0.0800 0.4235 0.8325 0.078 Uiso calc R 1 1 . .
    C C3 -0.1663(2) 0.5780(2) 0.7211(2) 0.0785(5) Uani d . 1 1 . .
    H H3 -0.2638 0.5575 0.7376 0.094 Uiso calc R 1 1 . .
    C C4 -0.1336(2) 0.6887(2) 0.6404(2) 0.0778(5) Uani d . 1 1 . .
    H H4 -0.2098 0.7410 0.6034 0.093 Uiso calc R 1 1 . .
    C C5 0.0111(2) 0.72378(18) 0.61297(19) 0.0636(4) Uani d . 1 1 . .
    H H5 0.0338 0.7989 0.5594 0.076 Uiso calc R 1 1 . .
    C C6 0.11833(17) 0.64210(14) 0.66878(15) 0.0484(3) Uani d . 1 1 . .
    C C7 0.33127(18) 0.54248(15) 0.73733(17) 0.0524(3) Uani d . 1 1 . .
    C C8 0.2415(2) 0.35712(18) 0.88407(19) 0.0710(5) Uani d . 1 1 . .
    H H8A 0.2268 0.3845 0.9755 0.085 Uiso calc R 1 1 . .
    H H8B 0.3582 0.3588 0.9181 0.085 Uiso calc R 1 1 . .
    C C9 0.1241(3) 0.20112(19) 0.8030(2) 0.0777(5) Uani d . 1 1 . .
    H H9 0.1257 0.1609 0.7128 0.093 Uiso calc R 1 1 . .
    C C10 0.0209(3) 0.1174(3) 0.8466(4) 0.1171(9) Uani d . 1 1 . .
    H H10A 0.0154 0.1535 0.9362 0.141 Uiso calc R 1 1 . .
    H H10B -0.0490 0.0201 0.7889 0.141 Uiso calc R 1 1 . .
    C C11 0.3572(2) 0.74859(15) 0.59174(18) 0.0576(4) Uani d . 1 1 . .
    H H11A 0.2751 0.7508 0.4904 0.069 Uiso calc R 1 1 . .
    H H11B 0.4401 0.7099 0.5778 0.069 Uiso calc R 1 1 . .
    C C12 0.44798(18) 0.90823(15) 0.68814(16) 0.0507(3) Uani d . 1 1 . .
    C C13 0.4105(2) 1.02876(17) 0.6275(2) 0.0635(4) Uani d . 1 1 . .
    H H13 0.3285 1.0118 0.5261 0.076 Uiso calc R 1 1 . .
    C C14 0.4935(3) 1.17505(18) 0.7159(3) 0.0762(5) Uani d . 1 1 . .
    H H14 0.4671 1.2557 0.6738 0.091 Uiso calc R 1 1 . .
    C C15 0.6135(3) 1.2009(2) 0.8642(3) 0.0798(6) Uani d . 1 1 . .
    H H15 0.6686 1.2991 0.9236 0.096 Uiso calc R 1 1 . .
    C C16 0.6534(3) 1.0830(2) 0.9259(2) 0.0854(6) Uani d . 1 1 . .
    H H16 0.7360 1.1011 1.0273 0.102 Uiso calc R 1 1 . .
    C C17 0.5712(2) 0.93636(19) 0.8379(2) 0.0709(5) Uani d . 1 1 . .
    H H17 0.5994 0.8565 0.8803 0.085 Uiso calc R 1 1 . .
    N N1 0.21567(15) 0.47062(13) 0.79022(14) 0.0546(3) Uani d . 1 1 . .
    N N2 0.26911(15) 0.64676(12) 0.66155(14) 0.0504(3) Uani d . 1 1 . .
    O O1 0.46264(14) 0.51931(12) 0.75495(15) 0.0703(3) Uani d . 1 1 . .
loop_
    _atom_site_aniso_label
    _atom_site_aniso_U_11
    _atom_site_aniso_U_22
    _atom_site_aniso_U_33
    _atom_site_aniso_U_12
    _atom_site_aniso_U_13
    _atom_site_aniso_U_23
    C1 0.0468(7) 0.0456(7) 0.0449(7) 0.0041(6) 0.0168(6) -0.0037(5)
    C2 0.0565(9) 0.0695(10) 0.0581(9) 0.0033(7) 0.0286(7) -0.0032(7)
    C3 0.0530(9) 0.0892(13) 0.0808(12) 0.0110(9) 0.0317(9) -0.0143(10)
    C4 0.0553(10) 0.0799(12) 0.0836(12) 0.0281(9) 0.0168(9) -0.0067(10)
    C5 0.0600(9) 0.0563(9) 0.0633(9) 0.0209(7) 0.0168(7) 0.0043(7)
    C6 0.0462(7) 0.0418(6) 0.0467(7) 0.0087(5) 0.0164(6) -0.0024(5)
    C7 0.0488(8) 0.0387(6) 0.0586(8) 0.0074(6) 0.0193(6) 0.0016(6)
    C8 0.0755(11) 0.0578(9) 0.0593(9) 0.0110(8) 0.0165(8) 0.0192(7)
    C9 0.0935(13) 0.0534(9) 0.0736(11) 0.0171(9) 0.0287(10) 0.0196(8)
    C10 0.120(2) 0.0697(13) 0.162(2) 0.0150(13) 0.0698(18) 0.0428(15)
    C11 0.0682(9) 0.0451(7) 0.0594(8) 0.0098(7) 0.0352(7) 0.0057(6)
    C12 0.0544(8) 0.0424(7) 0.0567(8) 0.0078(6) 0.0322(7) 0.0066(6)
    C13 0.0704(10) 0.0526(8) 0.0670(9) 0.0180(7) 0.0316(8) 0.0126(7)
    C14 0.0904(13) 0.0455(8) 0.1024(15) 0.0198(8) 0.0541(12) 0.0139(9)
    C15 0.0848(13) 0.0490(9) 0.0948(14) -0.0039(8) 0.0512(11) -0.0105(9)
    C16 0.0789(12) 0.0732(12) 0.0676(11) -0.0026(9) 0.0191(9) -0.0043(9)
    C17 0.0726(11) 0.0556(9) 0.0693(10) 0.0109(8) 0.0237(9) 0.0128(8)
    N1 0.0539(7) 0.0447(6) 0.0559(7) 0.0095(5) 0.0199(5) 0.0109(5)
    N2 0.0508(6) 0.0381(5) 0.0604(7) 0.0103(5) 0.0262(5) 0.0074(5)
    O1 0.0533(6) 0.0580(6) 0.0960(9) 0.0210(5) 0.0287(6) 0.0116(6)
_geom_special_details
;
All s.u.'s (except the s.u. in the dihedral angle between two l.s. planes) are
estimated using the full covariance matrix. The cell s.u.'s are taken into
account individually in the estimation of s.u.'s in distances, angles and
torsion angles; correlations between s.u.'s in cell parameters are only used
when they are defined by crystal symmetry. An approximate (isotropic)
treatment of cell s.u.'s is used for estimating s.u.'s involving l.s. planes.
;
loop_
    _geom_bond_atom_site_label_1
    _geom_bond_atom_site_label_2
    _geom_bond_site_symmetry_2
    _geom_bond_distance
    _geom_bond_publ_flag
    C1 C2 . 1.378(2) ?
    C1 N1 . 1.3824(19) ?
    C1 C6 . 1.396(2) ?
    C2 C3 . 1.371(3) ?
    C2 H2 . 0.9300 ?
    C3 C4 . 1.381(3) ?
    C3 H3 . 0.9300 ?
    C4 C5 . 1.396(3) ?
    C4 H4 . 0.9300 ?
    C5 C6 . 1.373(2) ?
    C5 H5 . 0.9300 ?
    C6 N2 . 1.3853(18) ?
    C7 O1 . 1.2181(17) ?
    C7 N1 . 1.3771(19) ?
    C7 N2 . 1.3773(18) ?
    C8 N1 . 1.4572(19) ?
    C8 C9 . 1.478(2) ?
    C8 H8A . 0.9700 ?
    C8 H8B . 0.9700 ?
    C9 C10 . 1.274(3) ?
    C9 H9 . 0.9300 ?
    C10 H10A . 0.9300 ?
    C10 H10B . 0.9300 ?
    C11 N2 . 1.4503(18) ?
    C11 C12 . 1.5109(19) ?
    C11 H11A . 0.9700 ?
    C11 H11B . 0.9700 ?
    C12 C13 . 1.376(2) ?
    C12 C17 . 1.377(2) ?
    C13 C14 . 1.385(2) ?
    C13 H13 . 0.9300 ?
    C14 C15 . 1.359(3) ?
    C14 H14 . 0.9300 ?
    C15 C16 . 1.364(3) ?
    C15 H15 . 0.9300 ?
    C16 C17 . 1.386(2) ?
    C16 H16 . 0.9300 ?
    C17 H17 . 0.9300 ?
loop_
    _geom_angle_atom_site_label_1
    _geom_angle_atom_site_label_2
    _geom_angle_atom_site_label_3
    _geom_angle_site_symmetry_1
    _geom_angle_site_symmetry_3
    _geom_angle
    _geom_angle_publ_flag
    C2 C1 N1 . . 131.78(15) ?
    C2 C1 C6 . . 121.12(15) ?
    N1 C1 C6 . . 107.10(12) ?
    C3 C2 C1 . . 117.73(17) ?
    C3 C2 H2 . . 121.1 ?
    C1 C2 H2 . . 121.1 ?
    C2 C3 C4 . . 121.36(17) ?
    C2 C3 H3 . . 119.3 ?
    C4 C3 H3 . . 119.3 ?
    C3 C4 C5 . . 121.50(17) ?
    C3 C4 H4 . . 119.2 ?
    C5 C4 H4 . . 119.2 ?
    C6 C5 C4 . . 116.84(17) ?
    C6 C5 H5 . . 121.6 ?
    C4 C5 H5 . . 121.6 ?
    C5 C6 N2 . . 131.80(14) ?
    C5 C6 C1 . . 121.45(14) ?
    N2 C6 C1 . . 106.75(12) ?
    O1 C7 N1 . . 126.96(14) ?
    O1 C7 N2 . . 126.92(14) ?
    N1 C7 N2 . . 106.13(12) ?
    N1 C8 C9 . . 114.03(14) ?
    N1 C8 H8A . . 108.7 ?
    C9 C8 H8A . . 108.7 ?
    N1 C8 H8B . . 108.7 ?
    C9 C8 H8B . . 108.7 ?
    H8A C8 H8B . . 107.6 ?
    C10 C9 C8 . . 125.3(2) ?
    C10 C9 H9 . . 117.4 ?
    C8 C9 H9 . . 117.4 ?
    C9 C10 H10A . . 120.0 ?
    C9 C10 H10B . . 120.0 ?
    H10A C10 H10B . . 120.0 ?
    N2 C11 C12 . . 112.61(11) ?
    N2 C11 H11A . . 109.1 ?
    C12 C11 H11A . . 109.1 ?
    N2 C11 H11B . . 109.1 ?
    C12 C11 H11B . . 109.1 ?
    H11A C11 H11B . . 107.8 ?
    C13 C12 C17 . . 118.60(14) ?
    C13 C12 C11 . . 120.70(14) ?
    C17 C12 C11 . . 120.70(14) ?
    C12 C13 C14 . . 120.70(17) ?
    C12 C13 H13 . . 119.6 ?
    C14 C13 H13 . . 119.6 ?
    C15 C14 C13 . . 120.04(17) ?
    C15 C14 H14 . . 120.0 ?
    C13 C14 H14 . . 120.0 ?
    C14 C15 C16 . . 120.13(16) ?
    C14 C15 H15 . . 119.9 ?
    C16 C15 H15 . . 119.9 ?
    C15 C16 C17 . . 120.12(18) ?
    C15 C16 H16 . . 119.9 ?
    C17 C16 H16 . . 119.9 ?
    C12 C17 C16 . . 120.40(17) ?
    C12 C17 H17 . . 119.8 ?
    C16 C17 H17 . . 119.8 ?
    C7 N1 C1 . . 109.97(12) ?
    C7 N1 C8 . . 122.70(14) ?
    C1 N1 C8 . . 127.18(14) ?
    C7 N2 C6 . . 110.04(12) ?
    C7 N2 C11 . . 123.15(12) ?
    C6 N2 C11 . . 126.76(12) ?
loop_
    _geom_torsion_atom_site_label_1
    _geom_torsion_atom_site_label_2
    _geom_torsion_atom_site_label_3
    _geom_torsion_atom_site_label_4
    _geom_torsion_site_symmetry_1
    _geom_torsion_site_symmetry_2
    _geom_torsion_site_symmetry_3
    _geom_torsion_site_symmetry_4
    _geom_torsion
    _geom_torsion_publ_flag
    N1 C1 C2 C3 . . . . -179.88(14) ?
    C6 C1 C2 C3 . . . . 0.6(2) ?
    C1 C2 C3 C4 . . . . -0.4(2) ?
    C2 C3 C4 C5 . . . . -0.1(3) ?
    C3 C4 C5 C6 . . . . 0.6(2) ?
    C4 C5 C6 N2 . . . . 179.56(14) ?
    C4 C5 C6 C1 . . . . -0.5(2) ?
    C2 C1 C6 C5 . . . . -0.1(2) ?
    N1 C1 C6 C5 . . . . -179.75(12) ?
    C2 C1 C6 N2 . . . . 179.87(12) ?
    N1 C1 C6 N2 . . . . 0.22(14) ?
    N1 C8 C9 C10 . . . . -121.4(2) ?
    N2 C11 C12 C13 . . . . -122.16(15) ?
    N2 C11 C12 C17 . . . . 58.5(2) ?
    C17 C12 C13 C14 . . . . -0.7(2) ?
    C11 C12 C13 C14 . . . . 179.94(15) ?
    C12 C13 C14 C15 . . . . 0.0(3) ?
    C13 C14 C15 C16 . . . . 0.5(3) ?
    C14 C15 C16 C17 . . . . -0.3(3) ?
    C13 C12 C17 C16 . . . . 0.9(3) ?
    C11 C12 C17 C16 . . . . -179.72(16) ?
    C15 C16 C17 C12 . . . . -0.5(3) ?
    O1 C7 N1 C1 . . . . 178.76(14) ?
    N2 C7 N1 C1 . . . . -0.76(15) ?
    O1 C7 N1 C8 . . . . 2.9(2) ?
    N2 C7 N1 C8 . . . . -176.64(12) ?
    C2 C1 N1 C7 . . . . -179.26(14) ?
    C6 C1 N1 C7 . . . . 0.34(15) ?
    C2 C1 N1 C8 . . . . -3.6(2) ?
    C6 C1 N1 C8 . . . . 175.99(13) ?
    C9 C8 N1 C7 . . . . -109.85(18) ?
    C9 C8 N1 C1 . . . . 75.0(2) ?
    O1 C7 N2 C6 . . . . -178.62(14) ?
    N1 C7 N2 C6 . . . . 0.90(15) ?
    O1 C7 N2 C11 . . . . -1.0(2) ?
    N1 C7 N2 C11 . . . . 178.55(11) ?
    C5 C6 N2 C7 . . . . 179.26(14) ?
    C1 C6 N2 C7 . . . . -0.70(14) ?
    C5 C6 N2 C11 . . . . 1.7(2) ?
    C1 C6 N2 C11 . . . . -178.24(12) ?
    C12 C11 N2 C7 . . . . -102.99(15) ?
    C12 C11 N2 C6 . . . . 74.25(18) ?
loop_
    _geom_hbond_atom_site_label_D
    _geom_hbond_atom_site_label_H
    _geom_hbond_atom_site_label_A
    _geom_hbond_site_symmetry_A
    _geom_hbond_distance_DH
    _geom_hbond_distance_HA
    _geom_hbond_distance_DA
    _geom_hbond_angle_DHA
    C3 H3 O1 1_455 0.93 2.48 3.405(2) 172.9
    C14 H14 O1 1_565 0.93 2.56 3.330(2) 140.7
_iucr_refine_instructions_details
;
TITL mo_DB1_0m in P-1
CELL  0.71073   9.0667   9.3922   9.6486   94.218  113.543  106.265
ZERR     2.00   0.0002   0.0002   0.0002    0.001    0.001    0.001
LATT   1
SFAC  C    H    N    O
UNIT  34   32   4    2
MERG   2
OMIT    -1   1   0
FMAP   2
PLAN   10
SIZE     0.16   0.20   0.43
ACTA
BOND
BOND   $H
HTAB C3 O1_$1
HTAB C14 O1_$2
eqiv $1 -1+x, y, z
eqiv $2 x, y+1, z
CONF
L.S.   10
TEMP    23.00
WGHT    0.061700    0.123200
FVAR       0.46508
MOLE    1
C1    1    0.084576    0.530123    0.750068    11.00000    0.04677    0.04559 =
         0.04486   -0.00371    0.01684    0.00406
C2    1   -0.057988    0.497543    0.777545    11.00000    0.05645    0.06948 =
         0.05805   -0.00324    0.02859    0.00334
AFIX  43
H2    2   -0.079991    0.423537    0.832483    11.00000   -1.20000
AFIX   0
C3    1   -0.166313    0.577972    0.721116    11.00000    0.05302    0.08921 =
         0.08083   -0.01425    0.03166    0.01096
AFIX  43
H3    2   -0.263808    0.557533    0.737562    11.00000   -1.20000
AFIX   0
C4    1   -0.133622    0.688672    0.640386    11.00000    0.05526    0.07986 =
         0.08363   -0.00670    0.01678    0.02811
AFIX  43
H4    2   -0.209765    0.741033    0.603438    11.00000   -1.20000
AFIX   0
C5    1    0.011088    0.723777    0.612973    11.00000    0.06001    0.05625 =
         0.06332    0.00429    0.01685    0.02089
AFIX  43
H5    2    0.033783    0.798949    0.559431    11.00000   -1.20000
AFIX   0
C6    1    0.118325    0.642104    0.668777    11.00000    0.04618    0.04179 =
         0.04668   -0.00236    0.01635    0.00869
C7    1    0.331272    0.542480    0.737329    11.00000    0.04883    0.03865 =
         0.05858    0.00163    0.01933    0.00740
C8    1    0.241461    0.357121    0.884071    11.00000    0.07554    0.05775 =
         0.05931    0.01917    0.01647    0.01097
AFIX  23
H8A   2    0.226823    0.384530    0.975474    11.00000   -1.20000
H8B   2    0.358224    0.358813    0.918118    11.00000   -1.20000
AFIX   0
C9    1    0.124113    0.201120    0.802964    11.00000    0.09347    0.05341 =
         0.07363    0.01955    0.02872    0.01709
AFIX  43
H9    2    0.125750    0.160859    0.712813    11.00000   -1.20000
AFIX   0
C10   1    0.020896    0.117353    0.846591    11.00000    0.11976    0.06967 =
         0.16161    0.04284    0.06982    0.01498
AFIX  93
H10A  2    0.015403    0.153453    0.936151    11.00000   -1.20000
H10B  2   -0.048962    0.020101    0.788878    11.00000   -1.20000
AFIX   0
C11   1    0.357226    0.748586    0.591737    11.00000    0.06823    0.04510 =
         0.05939    0.00570    0.03516    0.00976
AFIX  23
H11A  2    0.275089    0.750776    0.490398    11.00000   -1.20000
H11B  2    0.440070    0.709884    0.577794    11.00000   -1.20000
AFIX   0
C12   1    0.447983    0.908234    0.688139    11.00000    0.05438    0.04242 =
         0.05674    0.00659    0.03223    0.00776
C13   1    0.410472    1.028764    0.627542    11.00000    0.07037    0.05261 =
         0.06696    0.01255    0.03155    0.01795
AFIX  43
H13   2    0.328472    1.011790    0.526145    11.00000   -1.20000
AFIX   0
C14   1    0.493511    1.175052    0.715920    11.00000    0.09045    0.04551 =
         0.10242    0.01387    0.05408    0.01982
AFIX  43
H14   2    0.467125    1.255678    0.673802    11.00000   -1.20000
AFIX   0
C15   1    0.613530    1.200884    0.864151    11.00000    0.08483    0.04901 =
         0.09485   -0.01049    0.05117   -0.00386
AFIX  43
H15   2    0.668570    1.299115    0.923614    11.00000   -1.20000
AFIX   0
C16   1    0.653447    1.083028    0.925916    11.00000    0.07893    0.07318 =
         0.06761   -0.00432    0.01915   -0.00257
AFIX  43
H16   2    0.735992    1.101108    1.027263    11.00000   -1.20000
AFIX   0
C17   1    0.571203    0.936358    0.837900    11.00000    0.07255    0.05557 =
         0.06930    0.01281    0.02369    0.01094
AFIX  43
H17   2    0.599445    0.856472    0.880288    11.00000   -1.20000
AFIX   0
N1    3    0.215666    0.470619    0.790223    11.00000    0.05388    0.04474 =
         0.05592    0.01086    0.01986    0.00953
N2    3    0.269114    0.646764    0.661553    11.00000    0.05085    0.03806 =
         0.06041    0.00745    0.02620    0.01033
O1    4    0.462636    0.519308    0.754949    11.00000    0.05333    0.05804 =
         0.09599    0.01160    0.02872    0.02100
HKLF 4
REM  mo_DB1_0m in P-1
REM R1 =  0.0472 for   2573 Fo > 4sig(Fo)  and  0.0657 for all   3494 data
REM    181 parameters refined using      0 restraints
END
WGHT      0.0578      0.1285
REM Highest difference peak  0.175,  deepest hole -0.151,  1-sigma level  0.028
Q1    1   0.4119  0.8367  0.6400  11.00000  0.05    0.18
Q2    1   0.0777  0.0925  0.7824  11.00000  0.05    0.16
Q3    1   0.1278  0.6207  0.7579  11.00000  0.05    0.15
Q4    1   0.4617  0.9037  0.7652  11.00000  0.05    0.13
Q5    1  -0.0714  0.5827  0.8027  11.00000  0.05    0.13
Q6    1   0.6468  1.0255  0.8563  11.00000  0.05    0.12
Q7    1   0.0471  0.5348  0.8009  11.00000  0.05    0.12
Q8    1   0.5477  0.9192  0.7401  11.00000  0.05    0.12
Q9    1   0.0119  0.2172  0.8083  11.00000  0.05    0.12
Q10   1   0.1003  0.7188  0.6955  11.00000  0.05    0.12
;
