# Supplementary material for: 1-Allyl-3-benzyl-1H-benzimidazol-2(3H)-one
Source: Acta Crystallogr Sect E Struct Rep Online. 2013 Aug 31;69(Pt 9):o1477–8. doi: 10.1107/S1600536813023568 (PMC3884391; doi:10.1107/S1600536813023568)
Supplement: Supplementary file 2 [file e-69-o1477-Isup2.hkl]

#
# h,k,l, Fc-squared, Fo-squared, sigma(Fo-squared) and status flag
#
data_I
_shelx_title ' mo_DB1_0m in P-1'
_shelx_refln_list_code          4
_shelx_F_calc_maximum       68.45
_exptl_crystal_F_000       280.00
_reflns_d_resolution_high  0.7504
 
loop_
 _symmetry_equiv_pos_as_xyz
 'x, y, z'
 '-x, -y, -z'
 
_cell_length_a     9.0667
_cell_length_b     9.3922
_cell_length_c     9.6486
_cell_angle_alpha  94.218
_cell_angle_beta  113.543
_cell_angle_gamma 106.265
 
_shelx_F_squared_multiplier     1.000
 
loop_
 _refln_index_h
 _refln_index_k
 _refln_index_l
 _refln_F_squared_calc
 _refln_F_squared_meas
 _refln_F_squared_sigma
 _refln_observed_status
   1   0   0       88.80       85.85      0.66 o
   2   0   0      401.22      437.80      3.02 o
   3   0   0        5.05        7.54      0.17 o
   4   0   0        5.60        7.05      0.44 o
   5   0   0        1.24        1.20      0.15 o
   6   0   0        2.22        3.14      0.24 o
   7   0   0        0.72        1.20      0.23 o
   8   0   0        1.77        1.89      0.31 o
   9   0   0        7.29        6.91      0.49 o
  10   0   0        1.97        2.65      0.66 o
 -10   1   0        1.62        2.67      0.38 o
  -9   1   0        1.08        0.32      0.30 o
  -8   1   0        2.21        3.44      0.32 o
  -7   1   0       20.01       20.48      0.52 o
  -6   1   0        1.29        1.28      0.21 o
  -5   1   0       81.29       85.40      1.08 o
  -4   1   0      432.21      450.56      7.03 o
  -3   1   0      111.87      109.41      0.89 o
  -2   1   0     4685.74     4543.52     81.18 o
   0   1   0     1361.91     1309.49      8.52 o
   1   1   0     1060.27     1027.17      8.25 o
   2   1   0       40.49       43.96      0.42 o
   3   1   0      306.73      316.88      2.29 o
   4   1   0       16.81       19.16      0.32 o
   5   1   0       76.40       85.92      1.04 o
   6   1   0        1.94        2.00      0.26 o
   7   1   0       16.02       16.49      0.57 o
   8   1   0        0.42        0.47      0.29 o
   9   1   0        0.19       -0.51      0.51 o
  10   1   0        0.02       -0.51      0.52 o
 -10   2   0        0.37        0.29      0.28 o
  -9   2   0        0.10       -0.29      0.29 o
  -8   2   0       60.28       60.93      1.04 o
  -7   2   0       42.09       39.11      1.15 o
  -6   2   0      134.02      140.13      1.65 o
  -5   2   0       30.85       32.11      0.59 o
  -4   2   0      252.37      274.62      2.81 o
  -3   2   0       45.93       37.09      0.61 o
  -2   2   0      118.36      121.72      0.95 o
  -1   2   0      359.24      367.68      2.55 o
   0   2   0      477.87      482.80      3.13 o
   1   2   0       73.96       84.61      0.83 o
   2   2   0        1.31        1.61      0.14 o
   3   2   0      228.50      224.84      1.93 o
   4   2   0       33.91       35.12      0.53 o
   5   2   0       13.94       14.99      0.35 o
   6   2   0        0.12        0.06      0.21 o
   7   2   0        1.90        1.69      0.30 o
   8   2   0       45.83       51.23      1.30 o
   9   2   0        1.72        1.90      0.65 o
 -11   3   0        0.11        1.20      0.79 o
 -10   3   0        0.07        0.28      0.31 o
  -9   3   0        0.78        1.42      0.32 o
  -8   3   0       79.27       81.47      1.46 o
  -7   3   0       80.52       74.53      1.09 o
  -6   3   0       48.48       57.54      0.73 o
  -5   3   0       11.34        9.28      0.30 o
  -4   3   0      191.40      205.22      1.74 o
  -3   3   0        1.79        6.01      0.28 o
  -2   3   0     1237.81     1259.32      9.39 o
  -1   3   0       67.10       67.73      0.56 o
   0   3   0      392.47      381.96      2.51 o
   1   3   0        0.24        0.84      0.15 o
   2   3   0      201.48      205.82      2.11 o
   3   3   0       45.36       46.73      0.71 o
   4   3   0       23.50       23.43      0.45 o
   5   3   0        1.22        1.54      0.19 o
   6   3   0       87.88       92.23      1.35 o
   7   3   0       47.24       47.33      1.59 o
   8   3   0        0.26        0.23      0.58 o
   9   3   0        0.03       -0.01      0.60 o
 -11   4   0        0.28       -0.11      0.42 o
 -10   4   0        0.97        0.54      0.42 o
  -9   4   0        0.04       -0.19      0.25 o
  -8   4   0       11.32       10.68      0.57 o
  -7   4   0       36.54       35.75      0.57 o
  -6   4   0        2.38        1.58      0.20 o
  -5   4   0       23.55       31.95      0.53 o
  -4   4   0        9.87        8.36      0.26 o
  -3   4   0      363.99      436.18      3.51 o
  -2   4   0        0.83        2.97      0.16 o
  -1   4   0       81.39       82.84      0.71 o
   0   4   0      131.21      140.01      1.17 o
   1   4   0        1.04        0.02      0.08 o
   2   4   0      355.47      355.98      2.97 o
   3   4   0       29.07       25.89      0.52 o
   4   4   0       20.56       21.96      0.58 o
   5   4   0        2.24        2.33      0.27 o
   6   4   0        0.01       -0.11      0.29 o
   7   4   0        6.69        6.77      0.76 o
   8   4   0        2.50        2.69      1.09 o
 -11   5   0        0.00       -0.08      0.47 o
 -10   5   0        2.93        2.67      0.50 o
  -9   5   0       24.75       29.90      0.87 o
  -8   5   0       43.00       44.98      0.83 o
  -7   5   0       24.79       25.79      0.57 o
  -6   5   0        4.84        4.39      0.22 o
  -5   5   0        3.67        4.88      0.22 o
  -4   5   0      306.03      328.83      2.71 o
  -3   5   0      122.63      114.66      0.96 o
  -2   5   0       16.52       17.83      0.30 o
  -1   5   0        6.66        5.23      0.15 o
   0   5   0      184.53      184.74      1.44 o
   1   5   0        7.64        6.45      0.20 o
   2   5   0      164.70      162.38      1.53 o
   3   5   0        0.93        0.48      0.24 o
   4   5   0        3.04        3.92      0.30 o
   5   5   0        1.21        1.02      0.42 o
   6   5   0        2.70        2.38      0.57 o
   7   5   0       11.04       11.13      2.29 o
   8   5   0        0.32       -0.19      0.86 o
 -10   6   0        0.05       -0.39      0.39 o
  -9   6   0        2.76        3.81      0.47 o
  -8   6   0        0.00        0.40      0.27 o
  -7   6   0        5.76        6.55      0.34 o
  -6   6   0       43.75       46.89      0.76 o
  -5   6   0       15.62       16.22      0.39 o
  -4   6   0       15.36       16.09      0.31 o
  -3   6   0        0.33        1.43      0.12 o
  -2   6   0       51.74       54.55      0.58 o
  -1   6   0       14.83       15.83      0.26 o
   0   6   0       55.05       59.06      0.58 o
   1   6   0        8.60        7.81      0.24 o
   2   6   0       16.10       18.16      0.41 o
   3   6   0      101.64       91.41      1.35 o
   4   6   0        4.68        3.97      0.44 o
   5   6   0       26.74       28.92      0.97 o
   6   6   0        3.50        3.35      0.49 o
   7   6   0        5.79        5.67      0.63 o
 -10   7   0        7.09        7.84      0.66 o
  -9   7   0        0.00       -0.32      0.34 o
  -8   7   0        1.34        0.28      0.32 o
  -7   7   0        4.36        6.19      0.45 o
  -6   7   0       63.20       58.37      0.99 o
  -5   7   0        7.26        5.60      0.27 o
  -4   7   0       36.26       35.23      0.50 o
  -3   7   0       18.89       17.05      0.28 o
  -2   7   0        1.63        2.31      0.25 o
  -1   7   0       71.90       59.29      0.82 o
   0   7   0      179.94      164.95      1.49 o
   1   7   0        0.70        0.98      0.15 o
   2   7   0        6.00        4.78      0.42 o
   3   7   0        2.53        3.09      0.63 o
   4   7   0       22.17       20.54      0.83 o
   5   7   0        3.57        4.70      0.54 o
   6   7   0        8.86        9.38      0.75 o
 -10   8   0        1.83        1.33      0.55 o
  -9   8   0        0.01       -0.03      0.34 o
  -8   8   0        0.14        0.26      0.31 o
  -7   8   0        0.28        0.02      0.29 o
  -6   8   0       55.11       52.31      1.14 o
  -5   8   0        3.86        4.25      0.37 o
  -4   8   0       17.92       17.51      0.49 o
  -3   8   0      130.98      124.77      1.73 o
  -2   8   0       41.24       35.64      0.70 o
  -1   8   0       80.53       75.70      1.18 o
   0   8   0        0.37        0.79      0.25 o
   1   8   0        1.37        1.29      0.28 o
   2   8   0       13.41       13.91      0.83 o
   3   8   0       11.13        9.01      0.63 o
   4   8   0        1.25        2.81      0.56 o
   5   8   0        0.11        0.51      0.43 o
  -9   9   0        2.18        2.28      0.47 o
  -8   9   0        0.22       -0.02      0.44 o
  -7   9   0        0.03        0.28      0.51 o
  -6   9   0       19.87       19.77      0.75 o
  -5   9   0        2.58        2.87      0.37 o
  -4   9   0       46.18       45.94      0.87 o
  -3   9   0        2.44        3.38      0.32 o
  -2   9   0       82.03       79.64      1.44 o
  -1   9   0        1.55        1.03      0.33 o
   0   9   0        0.21        0.98      0.28 o
   1   9   0        7.82        8.64      0.64 o
   2   9   0        0.01        0.39      0.46 o
   3   9   0        5.97        6.93      0.63 o
   4   9   0        3.02        3.87      0.56 o
  -9  10   0        0.36       -0.40      0.65 o
  -8  10   0        0.25        0.33      0.37 o
  -7  10   0        2.34        3.65      0.51 o
  -6  10   0        1.66        2.24      0.37 o
  -5  10   0        0.70        1.13      0.34 o
  -4  10   0        0.52        0.76      0.25 o
  -3  10   0        4.98        6.45      0.43 o
  -2  10   0       17.29       18.50      0.74 o
  -1  10   0        5.83        5.87      0.52 o
   0  10   0        3.53        3.48      0.40 o
   1  10   0        1.68        1.42      0.42 o
   2  10   0       11.05       13.17      0.80 o
   3  10   0       13.49       15.03      0.89 o
  -8  11   0        2.42        3.75      0.54 o
  -7  11   0        3.18        3.84      0.51 o
  -6  11   0        1.45        1.91      0.42 o
  -5  11   0        8.22        9.10      0.67 o
  -4  11   0        4.87        5.29      0.58 o
  -3  11   0        1.10        1.23      0.31 o
  -2  11   0        0.01        0.51      0.29 o
  -1  11   0        0.62        1.48      0.41 o
   0  11   0       24.69       31.05      1.07 o
   1  11   0        4.22        5.94      0.79 o
  -6  12   0        0.53        0.64      0.41 o
  -5  12   0        0.05        0.30      0.32 o
  -4  12   0        0.73        1.81      0.41 o
  -3  12   0        0.01        0.47      0.35 o
  -2  12   0        0.96        1.64      0.35 o
  -1  12   0        8.56        8.42      0.67 o
   1 -12   1        0.95        1.46      0.42 o
   2 -12   1        5.19        5.39      0.76 o
   3 -12   1        0.03        0.98      0.37 o
   4 -12   1        0.16        0.50      0.34 o
   5 -12   1        1.07        1.14      0.37 o
   6 -12   1        1.10        0.67      0.39 o
  -2 -11   1        2.07        4.22      0.68 o
  -1 -11   1        5.18        6.43      0.60 o
   0 -11   1        9.52       11.36      0.72 o
   1 -11   1        2.16        1.78      0.34 o
   2 -11   1        9.97       10.55      0.52 o
   3 -11   1        1.20        1.86      0.27 o
   4 -11   1        1.50        2.98      0.40 o
   5 -11   1        0.64        1.51      0.39 o
   6 -11   1        0.14        0.74      0.36 o
   7 -11   1        0.25       -0.05      0.58 o
  -3 -10   1        0.12        0.07      0.40 o
  -2 -10   1       11.89       14.41      0.82 o
  -1 -10   1       21.19       22.61      0.86 o
   0 -10   1        0.41        0.31      0.28 o
   1 -10   1       28.69       26.45      0.88 o
   2 -10   1       11.93       10.31      0.77 o
   3 -10   1        0.07        0.22      0.22 o
   4 -10   1        4.88        4.37      0.34 o
   5 -10   1        0.02       -0.10      0.58 o
   6 -10   1        0.36        0.08      0.31 o
   7 -10   1        0.06        0.00      0.37 o
   8 -10   1        0.51        0.26      0.39 o
  -4  -9   1       17.26       18.97      0.93 o
  -3  -9   1        7.92        9.18      0.66 o
  -2  -9   1        4.76        5.07      0.50 o
  -1  -9   1       23.19       20.73      0.67 o
   0  -9   1       18.69       17.02      0.59 o
   1  -9   1       64.79       61.62      1.21 o
   2  -9   1        4.69        5.22      0.35 o
   3  -9   1        2.76        2.67      0.27 o
   4  -9   1        6.53        6.11      0.36 o
   5  -9   1       29.36       28.73      0.82 o
   6  -9   1        5.17        5.43      0.44 o
   7  -9   1        3.62        2.69      0.41 o
   8  -9   1        1.25        1.79      0.53 o
   9  -9   1        0.43        1.73      0.45 o
  -5  -8   1       23.08       25.90      1.02 o
  -4  -8   1       12.28       13.17      0.75 o
  -3  -8   1        5.68        5.17      0.50 o
  -2  -8   1        0.09        0.25      0.28 o
  -1  -8   1       46.70       44.99      1.26 o
   0  -8   1       58.90       57.64      0.99 o
   1  -8   1       98.34      100.67      2.07 o
   2  -8   1       46.13       43.25      0.77 o
   3  -8   1        0.99        1.67      0.25 o
   4  -8   1        2.89        2.90      0.51 o
   5  -8   1       25.33       23.71      0.72 o
   6  -8   1        3.54        3.29      0.36 o
   7  -8   1        0.14        0.14      0.37 o
   8  -8   1        1.45        1.89      0.41 o
   9  -8   1        0.76       -0.15      0.74 o
  -6  -7   1        9.69       10.44      0.75 o
  -5  -7   1       20.67       19.36      1.11 o
  -4  -7   1        5.27        3.89      0.43 o
  -3  -7   1        5.41        5.23      0.45 o
  -2  -7   1        9.14        9.78      0.92 o
  -1  -7   1      149.21      148.08      1.36 o
   0  -7   1       47.37       45.28      0.59 o
   1  -7   1       13.75       14.60      0.30 o
   2  -7   1       11.50       11.58      0.25 o
   3  -7   1        1.41        1.15      0.12 o
   4  -7   1        6.21        6.47      0.24 o
   5  -7   1       68.75       64.42      1.01 o
   6  -7   1       25.25       25.48      0.75 o
   7  -7   1        6.76        5.41      0.45 o
   8  -7   1        0.38        0.87      0.36 o
   9  -7   1        4.56        4.39      0.53 o
  10  -7   1        0.26        0.17      0.44 o
  -7  -6   1        2.94        3.90      0.70 o
  -6  -6   1       10.86       12.19      0.94 o
  -5  -6   1        7.47        8.19      0.71 o
  -4  -6   1       44.66       47.12      1.32 o
  -3  -6   1       23.18       21.82      0.58 o
  -2  -6   1      107.55      101.94      1.07 o
  -1  -6   1       14.27       15.75      0.32 o
   0  -6   1      104.55      103.18      1.01 o
   1  -6   1      321.94      297.53      2.84 o
   2  -6   1        0.09        0.29      0.09 o
   3  -6   1       15.35       21.51      0.32 o
   4  -6   1       10.06       10.53      0.23 o
   5  -6   1       56.52       57.89      0.78 o
   6  -6   1       54.54       51.13      0.86 o
   7  -6   1       17.76       16.12      0.57 o
   8  -6   1        1.07        0.83      0.36 o
   9  -6   1        0.04       -0.10      0.37 o
  10  -6   1        0.10       -0.43      0.43 o
  -8  -5   1        2.97        2.11      1.53 o
  -7  -5   1        0.02        0.47      0.48 o
  -6  -5   1        2.81        3.40      0.60 o
  -5  -5   1       12.57       13.23      0.80 o
  -4  -5   1       15.44       13.56      0.54 o
  -3  -5   1        4.66        3.55      0.17 o
  -2  -5   1       56.11       65.67      0.74 o
  -1  -5   1        2.37        3.58      0.16 o
   0  -5   1      110.16      117.10      1.27 o
   1  -5   1      136.83      153.21      1.33 o
   2  -5   1      345.15      386.08      3.42 o
   3  -5   1        7.96       10.25      0.19 o
   4  -5   1       45.96       48.27      0.55 o
   5  -5   1       76.79       78.78      0.90 o
   6  -5   1       33.30       30.08      0.51 o
   7  -5   1        3.73        3.93      0.30 o
   8  -5   1        1.04        1.20      0.30 o
   9  -5   1        2.70        2.88      0.47 o
  10  -5   1        0.09       -0.40      0.40 o
  -9  -4   1        0.45       -0.13      0.57 o
  -8  -4   1        9.77       10.79      1.06 o
  -7  -4   1        2.40        2.74      0.54 o
  -6  -4   1       27.82       29.10      1.46 o
  -5  -4   1        5.11        5.55      0.32 o
  -4  -4   1       62.62       72.36      1.00 o
  -3  -4   1      382.80      391.88      3.33 o
  -2  -4   1      131.47      151.25      1.26 o
  -1  -4   1        1.50        1.37      0.11 o
   0  -4   1        1.79        3.02      0.12 o
   1  -4   1        4.33        3.01      0.11 o
   2  -4   1       56.70       57.65      0.56 o
   3  -4   1      263.20      282.33      2.15 o
   4  -4   1       67.87       59.41      0.62 o
   5  -4   1        7.10        7.66      0.25 o
   6  -4   1       10.82       10.39      0.30 o
   7  -4   1       52.29       53.41      0.89 o
   8  -4   1        0.06       -0.08      0.22 o
   9  -4   1        0.10        0.49      0.40 o
  10  -4   1        0.05        0.10      0.42 o
  -9  -3   1        0.05       -0.33      0.51 o
  -8  -3   1       62.88       69.03      1.91 o
  -7  -3   1       30.11       31.62      0.94 o
  -6  -3   1        1.58        1.99      0.25 o
  -5  -3   1      155.09      150.18      1.60 o
  -4  -3   1        3.17        2.41      0.20 o
  -3  -3   1       51.10       51.56      0.53 o
  -2  -3   1        1.50        2.70      0.14 o
  -1  -3   1      350.61      343.89      3.03 o
   0  -3   1       15.22       16.80      0.19 o
   1  -3   1      807.06      791.92      5.16 o
   2  -3   1        0.57        0.12      0.05 o
   3  -3   1      688.19      707.69      5.28 o
   4  -3   1        0.04        0.10      0.08 o
   5  -3   1        4.26        5.16      0.20 o
   6  -3   1        0.05        0.13      0.17 o
   7  -3   1       37.23       38.74      0.75 o
   8  -3   1        0.82        0.40      0.38 o
   9  -3   1        0.12        0.35      0.30 o
  10  -3   1        1.56        0.69      0.45 o
 -10  -2   1        1.49        1.88      1.76 o
  -9  -2   1       12.97       13.21      1.05 o
  -8  -2   1        2.16        1.61      0.42 o
  -7  -2   1       24.28       24.57      0.64 o
  -6  -2   1        1.55        1.60      0.23 o
  -5  -2   1       15.56       17.28      0.48 o
  -4  -2   1      450.97      454.68      3.52 o
  -3  -2   1       45.27       47.54      0.45 o
  -2  -2   1        9.76        9.29      0.15 o
  -1  -2   1        0.66       -0.04      0.04 o
   0  -2   1      732.46      762.08      6.21 o
   1  -2   1      387.66      367.85      2.32 o
   2  -2   1       31.78       28.64      0.27 o
   3  -2   1      263.26      283.41      2.18 o
   4  -2   1        5.39        7.01      0.25 o
   5  -2   1      108.09      125.97      1.49 o
   6  -2   1       30.00       29.48      0.55 o
   7  -2   1        0.92        0.69      0.22 o
   8  -2   1       28.72       31.16      0.70 o
   9  -2   1        0.21        0.03      0.28 o
  10  -2   1        0.01        0.13      0.44 o
 -10  -1   1        0.29       -0.50      0.50 o
  -9  -1   1        0.02       -0.47      0.51 o
  -8  -1   1       22.50       23.40      0.68 o
  -7  -1   1       20.11       18.94      0.51 o
  -6  -1   1        0.35        0.38      0.17 o
  -5  -1   1       32.50       39.88      0.65 o
  -4  -1   1       97.79      103.49      0.98 o
  -3  -1   1       13.96       12.20      0.22 o
  -2  -1   1      469.21      466.38      4.05 o
  -1  -1   1      808.85      762.59      5.15 o
   0  -1   1      447.04      456.21      5.70 o
   1  -1   1        5.13        2.39      0.06 o
   2  -1   1      120.95      109.35      1.26 o
   3  -1   1      123.12      122.41      1.11 o
   4  -1   1       22.48       27.19      0.56 o
   5  -1   1        7.37        9.74      0.53 o
   6  -1   1       28.18       28.19      0.57 o
   7  -1   1       37.22       38.16      0.78 o
   8  -1   1       37.40       36.62      0.85 o
   9  -1   1        3.07        2.76      0.39 o
  10  -1   1        1.17        0.34      0.56 o
 -10   0   1        0.92        1.06      1.18 o
  -9   0   1        1.88        2.39      0.32 o
  -8   0   1       28.56       28.44      0.73 o
  -7   0   1       16.51       17.57      0.53 o
  -6   0   1       32.68       36.04      0.65 o
  -5   0   1      101.40      111.00      1.50 o
  -4   0   1        9.42       10.24      0.23 o
  -3   0   1       16.88       12.77      0.20 o
  -2   0   1        5.18        5.06      0.11 o
   0   0   1       39.24       36.20      0.32 o
   1   0   1     1271.68     1169.24      8.15 o
   2   0   1      130.74      124.52      1.00 o
   3   0   1       22.18       22.73      0.43 o
   4   0   1        0.23        0.00      0.13 o
   5   0   1      160.15      163.46      1.92 o
   6   0   1       52.62       52.49      0.96 o
   7   0   1       17.90       15.95      0.91 o
   8   0   1       43.44       42.22      0.93 o
   9   0   1        0.31        0.76      0.33 o
 -11   1   1        0.05       -0.38      0.55 o
 -10   1   1        2.63        3.17      0.40 o
  -9   1   1        0.01       -0.23      0.23 o
  -8   1   1       31.88       30.14      0.70 o
  -7   1   1       27.96       27.65      0.61 o
  -6   1   1        0.01        0.28      0.16 o
  -5   1   1      124.56      133.97      1.58 o
  -4   1   1       11.28       12.36      0.35 o
  -3   1   1       42.27       37.65      0.33 o
  -2   1   1       95.61       91.97      0.68 o
  -1   1   1     1526.13     1445.33     16.56 o
   0   1   1        0.13       -0.05      0.05 o
   1   1   1     1226.04     1177.59     12.47 o
   2   1   1      289.30      262.55      2.01 o
   3   1   1      126.52      124.16      1.56 o
   4   1   1       19.58       21.43      0.47 o
   5   1   1       55.11       48.24      0.95 o
   6   1   1       13.36       14.03      0.51 o
   7   1   1        0.41        0.05      0.26 o
   8   1   1       29.61       30.69      0.87 o
   9   1   1        1.20        0.87      0.43 o
 -11   2   1        0.15        0.26      0.53 o
 -10   2   1        0.13       -0.06      0.33 o
  -9   2   1        0.01       -0.02      0.26 o
  -8   2   1      138.18      135.31      1.74 o
  -7   2   1       19.30       18.42      0.50 o
  -6   2   1      129.92      134.95      1.58 o
  -5   2   1      226.08      248.87      2.60 o
  -4   2   1       16.59       18.54      0.35 o
  -3   2   1      198.25      182.13      1.40 o
  -2   2   1     1119.38     1055.23      7.35 o
  -1   2   1        1.38        2.18      0.08 o
   0   2   1     3882.59     3919.77     22.03 o
   1   2   1     2004.31     2088.77     15.47 o
   2   2   1      184.60      180.88      1.92 o
   3   2   1        1.02        1.24      0.17 o
   4   2   1       40.35       39.43      0.70 o
   5   2   1       16.78       18.97      0.41 o
   6   2   1       28.55       30.25      0.73 o
   7   2   1        0.97        1.28      0.30 o
   8   2   1        0.51        1.10      0.43 o
   9   2   1        0.15       -0.50      0.50 o
 -11   3   1        0.24       -0.13      0.34 o
 -10   3   1        2.79        2.50      0.38 o
  -9   3   1        0.02       -0.16      0.24 o
  -8   3   1       25.74       22.44      0.60 o
  -7   3   1        3.86        4.75      0.50 o
  -6   3   1       33.24       31.71      0.66 o
  -5   3   1      176.44      198.78      2.11 o
  -4   3   1        7.20        8.71      0.25 o
  -3   3   1      477.56      484.12      4.24 o
  -2   3   1       36.97       36.32      0.39 o
  -1   3   1      132.64      139.78      1.32 o
   0   3   1     1318.31     1377.25      9.56 o
   1   3   1       38.47       44.42      0.44 o
   2   3   1      206.24      216.55      2.35 o
   3   3   1       19.54       19.01      0.46 o
   4   3   1      225.74      217.66      2.49 o
   5   3   1        1.27        1.24      0.24 o
   6   3   1       30.99       32.56      0.78 o
   7   3   1       23.16       23.28      0.93 o
   8   3   1       12.29       12.33      1.04 o
 -11   4   1        0.21       -0.33      0.42 o
 -10   4   1        1.09        0.94      0.48 o
  -9   4   1        0.80        0.49      0.29 o
  -8   4   1        0.20        0.70      0.25 o
  -7   4   1       40.78       38.87      0.69 o
  -6   4   1        1.21        2.13      0.29 o
  -5   4   1       10.12        9.85      0.23 o
  -4   4   1        4.35        3.07      0.43 o
  -3   4   1       36.37       36.02      0.53 o
  -2   4   1       11.54        9.71      0.23 o
  -1   4   1        0.01        0.00      0.09 o
   0   4   1      525.66      537.27      5.37 o
   1   4   1       24.19       33.22      0.55 o
   2   4   1       56.03       66.11      0.74 o
   3   4   1        2.51        3.15      0.26 o
   4   4   1        9.43       10.39      0.45 o
   5   4   1       88.91       85.13      1.31 o
   6   4   1        4.21        4.08      0.47 o
   7   4   1        0.48        0.44      0.51 o
   8   4   1       16.33       19.20      2.50 o
 -11   5   1        0.40        0.94      0.47 o
 -10   5   1        0.03       -0.15      0.31 o
  -9   5   1        0.00       -0.17      0.24 o
  -8   5   1        0.00        0.09      0.22 o
  -7   5   1      145.00      145.92      2.65 o
  -6   5   1       14.32       13.21      0.30 o
  -5   5   1       28.70       28.31      0.50 o
  -4   5   1      133.67      142.84      1.57 o
  -3   5   1        3.75        3.26      0.13 o
  -2   5   1      418.76      418.02      3.42 o
  -1   5   1       42.84       45.90      0.52 o
   0   5   1       94.11       94.40      0.84 o
   1   5   1       78.08       76.83      0.86 o
   2   5   1        1.06        1.01      0.21 o
   3   5   1       24.56       23.18      0.52 o
   4   5   1       14.06       12.15      0.52 o
   5   5   1        0.01        0.33      0.76 o
   6   5   1       10.26       11.60      0.93 o
   7   5   1        0.26        0.23      0.55 o
 -11   6   1        0.08       -0.44      0.49 o
 -10   6   1        0.00       -0.37      0.37 o
  -9   6   1        6.18        6.62      0.47 o
  -8   6   1        0.02       -0.20      0.20 o
  -7   6   1        5.39        4.35      0.30 o
  -6   6   1       11.79        8.96      0.35 o
  -5   6   1        9.32        9.62      0.33 o
  -4   6   1        5.23        5.76      0.20 o
  -3   6   1        1.01        2.78      0.20 o
  -2   6   1      132.47      132.28      1.37 o
  -1   6   1      101.22       90.00      0.81 o
   0   6   1       92.42       88.37      0.96 o
   1   6   1        1.01        1.11      0.16 o
   2   6   1        6.61        5.77      0.30 o
   3   6   1        2.46        2.73      0.33 o
   4   6   1       21.00       21.33      0.82 o
   5   6   1        0.00        0.17      0.37 o
   6   6   1        1.63        2.47      0.49 o
 -11   7   1        0.09       -0.41      0.41 o
 -10   7   1        0.02       -0.29      0.37 o
  -9   7   1        0.09       -0.32      0.32 o
  -8   7   1        1.23        1.09      0.37 o
  -7   7   1        3.97        3.76      0.28 o
  -6   7   1       70.85       69.65      0.97 o
  -5   7   1       15.83       15.21      0.41 o
  -4   7   1        0.13        0.22      0.12 o
  -3   7   1      159.69      153.29      2.30 o
  -2   7   1       61.92       59.01      0.77 o
  -1   7   1        3.97        3.63      0.18 o
   0   7   1        9.22       10.48      0.36 o
   1   7   1       26.26       23.61      0.50 o
   2   7   1       56.83       52.90      1.29 o
   3   7   1        0.17       -0.01      0.29 o
   4   7   1        8.85        8.20      0.62 o
   5   7   1        0.18       -0.36      0.52 o
   6   7   1        5.05        5.70      0.95 o
 -10   8   1        0.97        0.21      0.42 o
  -9   8   1        0.92        0.91      0.40 o
  -8   8   1        3.97        5.97      0.51 o
  -7   8   1       13.16       12.97      0.65 o
  -6   8   1        2.62        2.27      0.36 o
  -5   8   1       95.22       92.74      1.40 o
  -4   8   1       50.25       50.55      0.78 o
  -3   8   1       24.43       25.15      0.64 o
  -2   8   1       30.67       26.35      0.61 o
  -1   8   1       98.95       93.64      1.38 o
   0   8   1        3.74        3.26      0.33 o
   1   8   1       12.55       11.95      0.96 o
   2   8   1        7.52        6.13      0.54 o
   3   8   1        2.49        3.46      0.62 o
   4   8   1        2.10        1.64      0.44 o
   5   8   1        5.69        4.23      0.58 o
 -10   9   1        0.00       -0.67      0.67 o
  -9   9   1        5.08        4.82      0.54 o
  -8   9   1        0.95        1.04      0.36 o
  -7   9   1        0.02       -0.05      0.33 o
  -6   9   1        0.81        0.47      0.31 o
  -5   9   1       24.88       24.24      0.85 o
  -4   9   1       11.19       10.19      0.44 o
  -3   9   1        8.83        8.59      0.53 o
  -2   9   1        0.05        0.47      0.28 o
  -1   9   1        7.83        8.70      0.70 o
   0   9   1       10.88       10.31      0.56 o
   1   9   1        0.24        1.36      0.37 o
   2   9   1        0.18        0.09      0.34 o
   3   9   1        0.00       -0.15      0.41 o
   4   9   1        4.88        6.47      1.39 o
  -9  10   1        0.85        1.70      0.79 o
  -8  10   1        0.33        0.46      0.65 o
  -7  10   1        0.22       -0.01      0.34 o
  -6  10   1        0.07        0.02      0.35 o
  -5  10   1        9.15        6.66      0.55 o
  -4  10   1        2.93        3.00      0.31 o
  -3  10   1        3.95        3.95      0.50 o
  -2  10   1        4.87        4.74      0.49 o
  -1  10   1        4.81        3.47      0.52 o
   0  10   1       19.82       19.66      0.89 o
   1  10   1        7.22        8.14      0.66 o
   2  10   1        3.99        4.70      0.60 o
  -8  11   1        0.19        0.12      0.39 o
  -7  11   1        0.65        0.95      0.42 o
  -6  11   1        0.01        0.06      0.37 o
  -5  11   1        3.43        4.01      0.86 o
  -4  11   1        7.07        8.20      0.57 o
  -3  11   1        1.70        1.88      0.46 o
  -2  11   1        4.15        3.16      0.55 o
  -1  11   1       24.27       24.95      0.99 o
   0  11   1        1.32        3.23      0.63 o
   1  11   1       11.65       15.21      1.09 o
  -6  12   1        0.25        1.45      0.45 o
  -5  12   1        0.49        0.96      0.39 o
  -4  12   1        1.83        2.42      0.84 o
  -3  12   1        1.25        2.40      0.63 o
  -2  12   1       16.91       22.59      0.99 o
   0 -12   2        1.54        1.59      0.57 o
   1 -12   2        0.20        0.41      0.32 o
   2 -12   2        2.28        3.14      0.36 o
   3 -12   2        0.26        0.47      0.26 o
   4 -12   2        5.95        8.11      0.55 o
   5 -12   2        0.00        0.03      0.34 o
  -2 -11   2        0.03       -0.01      0.34 o
  -1 -11   2        2.07        1.96      0.44 o
   0 -11   2        7.45        7.64      0.45 o
   1 -11   2        1.22        1.18      0.30 o
   2 -11   2        8.42        9.50      0.59 o
   3 -11   2        5.77        7.07      0.48 o
   4 -11   2        1.04        1.30      0.34 o
   5 -11   2        2.34        2.82      0.39 o
   6 -11   2        0.00       -0.23      0.32 o
   7 -11   2        0.97        0.71      0.39 o
  -3 -10   2        8.51        8.97      0.78 o
  -2 -10   2       10.59       13.01      0.87 o
  -1 -10   2        1.21        0.83      0.29 o
   0 -10   2        4.54        4.12      0.38 o
   1 -10   2        1.80        2.04      0.30 o
   2 -10   2        7.29        8.06      0.42 o
   3 -10   2        1.25        0.89      0.24 o
   4 -10   2        0.76        0.11      0.28 o
   5 -10   2        0.65        1.13      0.33 o
   6 -10   2        0.03        0.49      0.44 o
   7 -10   2        2.02        2.24      0.49 o
   8 -10   2        1.86        2.44      0.92 o
  -5  -9   2        1.14        0.59      0.40 o
  -4  -9   2       11.30       14.12      0.79 o
  -3  -9   2       23.48       23.48      0.86 o
  -2  -9   2        9.18        9.26      0.59 o
  -1  -9   2       30.23       30.59      0.76 o
   0  -9   2        5.35        5.28      0.37 o
   1  -9   2        0.56        0.87      0.23 o
   2  -9   2       75.28       72.54      1.18 o
   3  -9   2        1.75        2.27      0.26 o
   4  -9   2        0.03        0.21      0.23 o
   5  -9   2        0.42        1.11      0.29 o
   6  -9   2        3.95        4.48      0.65 o
   7  -9   2        1.42        2.12      0.39 o
   8  -9   2        0.87        0.17      0.37 o
   9  -9   2        0.00       -0.39      0.39 o
  -6  -8   2       12.92       13.21      0.84 o
  -5  -8   2        0.27       -0.25      0.33 o
  -4  -8   2        0.80        0.35      0.33 o
  -3  -8   2        3.29        3.52      0.41 o
  -2  -8   2        2.73        3.39      0.38 o
  -1  -8   2        6.79        6.61      0.40 o
   0  -8   2      126.02      114.26      1.54 o
   1  -8   2       89.65       83.87      1.07 o
   2  -8   2       29.43       25.83      0.60 o
   3  -8   2       51.71       48.96      0.83 o
   4  -8   2       24.09       23.67      0.76 o
   5  -8   2        0.03        0.07      0.23 o
   6  -8   2        8.62        8.20      0.51 o
   7  -8   2        0.14        0.37      0.31 o
   8  -8   2        1.03        0.81      0.39 o
   9  -8   2        1.25        0.61      0.46 o
  -7  -7   2        0.48        0.11      0.62 o
  -6  -7   2        0.17        0.14      0.47 o
  -5  -7   2        1.44        1.88      0.45 o
  -4  -7   2       12.34       12.87      0.88 o
  -3  -7   2       28.77       28.83      0.81 o
  -2  -7   2      165.19      150.97      2.16 o
  -1  -7   2       72.47       68.79      0.81 o
   0  -7   2      150.17      140.95      1.58 o
   1  -7   2        0.05        0.25      0.08 o
   2  -7   2       23.08       21.24      0.32 o
   3  -7   2       46.10       46.60      0.54 o
   4  -7   2       40.97       40.10      0.71 o
   5  -7   2        0.10       -0.21      0.21 o
   6  -7   2       34.73       30.28      0.83 o
   7  -7   2        2.93        4.26      0.51 o
   8  -7   2        0.83        0.22      0.36 o
   9  -7   2        0.66        0.05      0.39 o
  -8  -6   2        3.69        3.31      0.72 o
  -7  -6   2        9.43        9.84      0.89 o
  -6  -6   2        0.40        0.26      0.60 o
  -5  -6   2       44.05       48.58      2.24 o
  -4  -6   2       23.25       21.02      1.06 o
  -3  -6   2       33.32       30.88      0.71 o
  -2  -6   2       51.43       48.97      0.84 o
  -1  -6   2        3.93        3.63      0.16 o
   0  -6   2       74.00       80.45      0.74 o
   1  -6   2       13.92       12.47      0.22 o
   2  -6   2       26.03       28.90      0.36 o
   3  -6   2        7.71        8.82      0.23 o
   4  -6   2       20.89       20.23      0.35 o
   5  -6   2       60.66       53.77      0.73 o
   6  -6   2       34.38       31.51      0.83 o
   7  -6   2        5.65        2.86      0.39 o
   8  -6   2        3.15        2.96      0.45 o
   9  -6   2        2.79        2.99      0.49 o
  10  -6   2        1.90        2.35      0.67 o
  -8  -5   2        0.78        1.27      0.58 o
  -7  -5   2        3.56        2.88      0.57 o
  -6  -5   2       27.07       27.83      1.09 o
  -5  -5   2        9.06        8.20      0.63 o
  -4  -5   2        2.20        1.74      0.26 o
  -3  -5   2       57.57       56.66      0.72 o
  -2  -5   2       25.01       25.97      0.39 o
  -1  -5   2       35.87       39.96      0.39 o
   0  -5   2      231.19      258.12      1.99 o
   1  -5   2       81.34       91.33      0.77 o
   2  -5   2        0.74        0.78      0.08 o
   3  -5   2        7.89        6.86      0.20 o
   4  -5   2       87.95       86.59      0.79 o
   5  -5   2        0.11        0.33      0.13 o
   6  -5   2      119.53      118.88      1.31 o
   7  -5   2       43.48       47.85      1.15 o
   8  -5   2       11.42       10.99      0.66 o
   9  -5   2        0.08       -0.31      0.39 o
  10  -5   2        1.76        1.71      1.62 o
  -9  -4   2        2.57        3.15      0.70 o
  -8  -4   2        0.00        0.07      0.67 o
  -7  -4   2       21.38       21.12      1.04 o
  -6  -4   2       29.14       30.73      1.06 o
  -5  -4   2       28.21       27.21      0.56 o
  -4  -4   2        1.63        2.58      0.15 o
  -3  -4   2      109.71      106.00      1.00 o
  -2  -4   2      361.17      395.49      4.20 o
  -1  -4   2       86.52       94.57      0.75 o
   0  -4   2      209.73      220.76      1.94 o
   1  -4   2       16.58       22.43      0.23 o
   2  -4   2      269.20      277.66      2.30 o
   3  -4   2       76.77       90.24      0.85 o
   4  -4   2      187.10      184.34      1.50 o
   5  -4   2       28.17       29.99      0.57 o
   6  -4   2       40.60       41.73      0.66 o
   7  -4   2        0.00        0.10      0.19 o
   8  -4   2        0.03       -0.12      0.32 o
   9  -4   2        1.05        0.85      0.43 o
  10  -4   2        0.29       -0.42      0.42 o
  -9  -3   2        0.37       -0.16      0.50 o
  -8  -3   2        3.35        3.52      0.60 o
  -7  -3   2       26.86       25.52      1.03 o
  -6  -3   2        6.07        6.03      0.32 o
  -5  -3   2        2.57        4.05      0.31 o
  -4  -3   2       74.57       69.97      0.63 o
  -3  -3   2      100.04       95.43      0.79 o
  -2  -3   2      567.87      615.27      4.98 o
  -1  -3   2       76.22       59.10      0.71 o
   0  -3   2     1591.90     1625.74     21.16 o
   1  -3   2      153.27      153.78      1.07 o
   2  -3   2      260.28      287.44      2.06 o
   3  -3   2       27.58       37.49      0.40 o
   4  -3   2        8.46       13.09      0.25 o
   5  -3   2        0.76        0.58      0.14 o
   6  -3   2        0.89        1.29      0.20 o
   7  -3   2        2.31        1.63      0.25 o
   8  -3   2       12.95       11.61      0.62 o
   9  -3   2        3.86        3.37      0.55 o
  10  -3   2        0.04       -0.44      0.44 o
 -10  -2   2        5.46        5.86      1.02 o
  -9  -2   2        4.89        6.55      0.78 o
  -8  -2   2       35.95       36.06      1.27 o
  -7  -2   2       17.69       16.76      0.48 o
  -6  -2   2       88.74       89.98      1.10 o
  -5  -2   2        7.31        7.84      0.29 o
  -4  -2   2       36.92       43.58      0.49 o
  -3  -2   2        0.23        0.86      0.08 o
  -2  -2   2      457.09      458.87      3.54 o
  -1  -2   2      156.76      163.02      1.41 o
   0  -2   2      276.69      273.59      4.90 o
   1  -2   2      106.22      101.45      0.68 o
   2  -2   2      526.39      553.65      5.16 o
   3  -2   2      442.06      462.75      3.48 o
   4  -2   2       39.26       40.95      0.57 o
   5  -2   2       13.62       13.64      0.40 o
   6  -2   2       11.87       13.78      0.46 o
   7  -2   2       56.67       54.29      0.97 o
   8  -2   2       31.95       34.54      0.84 o
   9  -2   2        0.29       -0.39      0.39 o
 -10  -1   2        0.61        0.47      0.55 o
  -9  -1   2        1.50        1.42      0.41 o
  -8  -1   2       55.51       55.72      0.90 o
  -7  -1   2       38.33       39.72      0.75 o
  -6  -1   2       11.08       12.39      0.38 o
  -5  -1   2      139.95      145.65      1.66 o
  -4  -1   2      275.09      288.17      2.23 o
  -3  -1   2        1.63        2.45      0.10 o
  -2  -1   2      478.09      493.16      3.46 o
  -1  -1   2      376.72      347.49      2.55 o
   0  -1   2      452.13      439.58      3.91 o
   1  -1   2      956.39      976.79      7.99 o
   2  -1   2      131.41      135.18      1.11 o
   3  -1   2      246.02      246.05      1.95 o
   4  -1   2      233.17      253.99      2.71 o
   5  -1   2        5.20        6.60      0.34 o
   6  -1   2        8.47        9.87      0.44 o
   7  -1   2       41.74       44.37      0.91 o
   8  -1   2       24.42       26.91      0.82 o
   9  -1   2        0.15       -0.10      0.37 o
 -11   0   2        0.20       -0.46      0.57 o
 -10   0   2        0.29        0.49      0.41 o
  -9   0   2        1.38        1.30      0.26 o
  -8   0   2       18.14       17.66      0.54 o
  -7   0   2        0.14        0.53      0.20 o
  -6   0   2        1.86        3.24      0.25 o
  -5   0   2      171.56      181.73      1.77 o
  -4   0   2        0.06        0.06      0.09 o
  -3   0   2     4135.81     4214.63     36.17 o
  -1   0   2      232.29      249.73      1.56 o
   1   0   2      375.76      364.32      3.45 o
   2   0   2      405.99      393.79      2.99 o
   3   0   2        0.04        0.79      0.15 o
   4   0   2       16.73       17.81      0.44 o
   5   0   2       12.34       11.60      1.11 o
   6   0   2        4.13        3.87      0.33 o
   7   0   2        0.54       -0.15      0.24 o
   8   0   2        1.68        1.79      0.35 o
   9   0   2        0.66        0.47      0.38 o
 -11   1   2        0.24        0.16      0.64 o
 -10   1   2        0.92        0.97      0.38 o
  -9   1   2        0.35        0.30      0.24 o
  -8   1   2        1.43        1.62      0.27 o
  -7   1   2       10.98       11.04      0.30 o
  -6   1   2        6.72        3.52      0.23 o
  -5   1   2        8.97        6.66      0.25 o
  -4   1   2      711.79      719.15      5.68 o
  -3   1   2      459.00      424.63      3.72 o
  -2   1   2     2428.76     2355.25     17.81 o
  -1   1   2     2024.58     2028.82     14.30 o
   1   1   2      214.76      221.42      1.60 o
   2   1   2       29.21       29.42      0.52 o
   3   1   2        8.03        5.10      0.53 o
   4   1   2       23.75       23.37      0.62 o
   5   1   2       43.07       42.98      0.82 o
   6   1   2        2.44        2.54      0.30 o
   7   1   2        2.04        2.25      0.32 o
   8   1   2        5.34        5.33      0.62 o
   9   1   2        3.01        3.16      0.56 o
 -11   2   2        2.18        2.57      0.65 o
 -10   2   2        3.88        2.47      0.35 o
  -9   2   2       12.01       11.79      0.50 o
  -8   2   2       26.96       26.77      0.88 o
  -7   2   2        5.18        4.90      0.29 o
  -6   2   2       18.11       21.84      0.45 o
  -5   2   2       13.82       15.99      0.48 o
  -4   2   2      625.05      684.24      6.64 o
  -3   2   2      303.59      305.23      2.66 o
  -2   2   2      407.61      371.52      2.59 o
  -1   2   2      246.49      260.93      1.89 o
   0   2   2     3552.10     3579.28     20.32 o
   1   2   2       24.22       21.17      0.46 o
   2   2   2        1.01        0.74      0.17 o
   3   2   2       14.13       12.70      0.39 o
   4   2   2       12.27       13.95      0.67 o
   5   2   2        0.25        0.06      0.22 o
   6   2   2       20.26       21.39      0.71 o
   7   2   2        0.30        0.15      0.27 o
   8   2   2        0.21        0.33      0.49 o
 -11   3   2        1.36        1.47      0.39 o
 -10   3   2        0.84        0.33      0.28 o
  -9   3   2        1.95        2.18      0.30 o
  -8   3   2       50.21       43.73      0.80 o
  -7   3   2       92.88       83.46      1.11 o
  -6   3   2       52.48       58.34      0.81 o
  -5   3   2        7.05        6.06      0.25 o
  -4   3   2      509.18      530.78      8.34 o
  -3   3   2       11.44       11.13      0.25 o
  -2   3   2        0.00       -0.06      0.10 o
  -1   3   2       66.96       60.09      0.69 o
   0   3   2      863.55      855.62      6.40 o
   1   3   2       34.00       34.91      0.47 o
   2   3   2        5.77        4.93      0.25 o
   3   3   2      119.45      113.08      1.47 o
   4   3   2        4.22        4.48      0.33 o
   5   3   2       51.79       49.89      0.95 o
   6   3   2       16.01       19.20      0.69 o
   7   3   2        9.02        8.78      0.68 o
   8   3   2        1.31        1.87      0.74 o
 -11   4   2        0.30        0.59      0.34 o
 -10   4   2        0.53        0.56      0.30 o
  -9   4   2        0.88        1.59      0.29 o
  -8   4   2      108.33      106.60      1.40 o
  -7   4   2       62.92       53.08      0.82 o
  -6   4   2      241.74      244.87      2.60 o
  -5   4   2       53.04       55.88      0.80 o
  -4   4   2        1.47        1.83      0.16 o
  -3   4   2        0.19       -0.11      0.11 o
  -2   4   2        0.23        0.53      0.15 o
  -1   4   2       48.12       40.05      0.50 o
   0   4   2       27.04       22.26      0.41 o
   1   4   2        5.72        7.15      0.23 o
   2   4   2       29.09       29.37      0.47 o
   3   4   2        4.44        4.76      0.29 o
   4   4   2       36.83       36.64      0.70 o
   5   4   2        7.05        7.03      0.45 o
   6   4   2        0.48        1.27      0.39 o
   7   4   2        7.86        7.29      0.89 o
 -11   5   2        1.90        1.53      0.47 o
 -10   5   2        1.41        1.39      0.30 o
  -9   5   2        6.62        6.96      0.40 o
  -8   5   2       46.35       44.27      0.79 o
  -7   5   2       56.48       55.56      0.86 o
  -6   5   2        4.68        5.70      0.28 o
  -5   5   2        7.24        7.33      0.28 o
  -4   5   2       60.78       67.49      0.87 o
  -3   5   2      185.71      194.55      2.14 o
  -2   5   2       71.02       71.04      0.93 o
  -1   5   2       28.64       26.48      0.43 o
   0   5   2        0.73        0.85      0.14 o
   1   5   2        4.06        5.27      0.33 o
   2   5   2       48.81       48.81      0.65 o
   3   5   2        0.71        0.73      0.15 o
   4   5   2        0.02        0.07      0.20 o
   5   5   2        2.26        2.13      0.42 o
   6   5   2        2.37        2.18      0.48 o
   7   5   2        5.13        4.73      0.76 o
 -11   6   2        2.75        3.58      0.54 o
 -10   6   2        1.20        1.47      0.35 o
  -9   6   2        6.23        7.31      0.48 o
  -8   6   2       24.17       20.55      0.55 o
  -7   6   2        9.09        9.11      0.38 o
  -6   6   2        0.33        0.46      0.18 o
  -5   6   2        0.51        0.17      0.17 o
  -4   6   2       27.72       28.38      0.54 o
  -3   6   2      156.05      156.74      1.77 o
  -2   6   2       13.71       12.45      0.34 o
  -1   6   2        6.05        4.49      0.21 o
   0   6   2      107.42      102.88      1.16 o
   1   6   2        3.11        1.74      0.21 o
   2   6   2      112.48      101.48      1.29 o
   3   6   2       15.86       14.14      0.59 o
   4   6   2        0.28        0.50      0.33 o
   5   6   2        0.26       -0.34      0.34 o
   6   6   2        1.03        2.11      0.51 o
 -11   7   2        0.43       -0.15      0.44 o
 -10   7   2        1.44        1.21      0.90 o
  -9   7   2        0.59        0.23      0.34 o
  -8   7   2        3.09        2.38      0.34 o
  -7   7   2       17.28       20.61      0.52 o
  -6   7   2        4.14        4.56      0.28 o
  -5   7   2       32.51       30.98      0.65 o
  -4   7   2       33.23       32.87      0.51 o
  -3   7   2       31.44       29.28      0.57 o
  -2   7   2        8.36        7.51      0.53 o
  -1   7   2        3.65        3.17      0.24 o
   0   7   2        6.67        8.69      0.33 o
   1   7   2       32.14       28.16      0.59 o
   2   7   2        0.20        0.05      0.29 o
   3   7   2        3.89        5.79      0.55 o
   4   7   2        7.28        8.38      0.66 o
   5   7   2        0.49        1.39      0.45 o
 -10   8   2        3.23        3.91      0.55 o
  -9   8   2        0.54        1.05      0.37 o
  -8   8   2        3.60        3.20      0.49 o
  -7   8   2       12.83       15.66      0.74 o
  -6   8   2       75.31       74.78      1.23 o
  -5   8   2       19.52       20.56      0.50 o
  -4   8   2        0.58        0.28      0.18 o
  -3   8   2       10.85       10.25      0.41 o
  -2   8   2       44.93       42.64      0.70 o
  -1   8   2        0.09        0.13      0.22 o
   0   8   2       39.84       36.51      0.85 o
   1   8   2        4.15        3.00      0.41 o
   2   8   2        4.09        4.21      0.50 o
   3   8   2        7.24        5.60      0.58 o
   4   8   2        0.01        0.32      0.41 o
 -10   9   2        1.43        1.85      0.47 o
  -9   9   2        0.14       -0.28      0.36 o
  -8   9   2        0.03        0.39      0.34 o
  -7   9   2        8.20        7.55      0.69 o
  -6   9   2       22.63       24.00      0.85 o
  -5   9   2        9.60       10.52      1.23 o
  -4   9   2       58.97       57.50      1.26 o
  -3   9   2        0.15        0.00      0.28 o
  -2   9   2        0.05       -0.26      0.28 o
  -1   9   2       11.85       11.31      0.97 o
   0   9   2        0.19       -0.29      0.29 o
   1   9   2        1.27        1.11      0.39 o
   2   9   2        1.55        1.55      0.46 o
   3   9   2        3.06        2.94      0.54 o
  -9  10   2        2.58        2.63      0.81 o
  -8  10   2        0.00        0.55      0.39 o
  -7  10   2        0.02        0.79      0.37 o
  -6  10   2       23.41       22.45      1.41 o
  -5  10   2        1.53        1.23      0.40 o
  -4  10   2        5.78        6.80      0.59 o
  -3  10   2        8.35        9.33      0.62 o
  -2  10   2       11.18       14.34      0.78 o
  -1  10   2        6.35        5.82      0.59 o
   0  10   2        2.67        5.02      0.92 o
   1  10   2        2.94        4.74      0.72 o
   2  10   2        0.22       -0.28      0.60 o
  -8  11   2        0.80        0.53      0.44 o
  -7  11   2        3.00        4.31      0.86 o
  -6  11   2        3.67        4.53      1.04 o
  -5  11   2        5.13        5.30      0.52 o
  -4  11   2        0.55        0.53      0.37 o
  -3  11   2        6.31        8.70      0.86 o
  -2  11   2        0.16        0.29      0.72 o
  -1  11   2        6.83        9.62      0.76 o
   0  11   2        4.89        7.16      0.81 o
  -6  12   2        0.09        0.08      0.38 o
  -5  12   2        0.19        0.74      0.38 o
  -4  12   2        1.08        1.84      0.44 o
  -3  12   2        0.72        2.00      0.44 o
   0 -12   3        2.30        2.23      0.81 o
   1 -12   3        0.04        0.52      0.27 o
   2 -12   3        0.56        1.30      0.28 o
   3 -12   3        0.03        0.08      0.27 o
   4 -12   3        0.51        1.12      0.37 o
  -2 -11   3        0.63        0.75      0.61 o
  -1 -11   3        2.30        2.67      0.34 o
   0 -11   3        0.54        0.89      0.33 o
   1 -11   3        1.43        2.52      0.34 o
   2 -11   3        3.43        3.28      0.33 o
   3 -11   3        0.67        1.11      0.36 o
   4 -11   3        0.34        0.29      0.65 o
   5 -11   3        0.58        0.25      0.31 o
   6 -11   3        0.27       -0.09      0.37 o
  -4 -10   3        0.01        0.37      0.37 o
  -3 -10   3        0.55        0.63      0.35 o
  -2 -10   3        0.00        0.37      0.29 o
  -1 -10   3       10.84       10.74      0.63 o
   0 -10   3        6.00        6.51      0.37 o
   1 -10   3        0.64        1.09      0.26 o
   2 -10   3        1.35        0.41      0.21 o
   3 -10   3        0.46        0.43      0.20 o
   4 -10   3        0.24        0.44      0.26 o
   5 -10   3        0.01        0.51      0.37 o
   6 -10   3        0.01       -0.15      0.31 o
   7 -10   3        0.19        0.61      0.49 o
  -5  -9   3        0.43        0.68      0.37 o
  -4  -9   3        2.11        2.17      0.41 o
  -3  -9   3        1.18        2.27      0.39 o
  -2  -9   3        2.72        3.31      0.38 o
  -1  -9   3        4.63        5.04      0.38 o
   0  -9   3        3.07        4.09      0.29 o
   1  -9   3       44.34       39.25      0.67 o
   2  -9   3       33.09       30.73      0.62 o
   3  -9   3       13.31       12.73      0.51 o
   4  -9   3       19.03       15.07      0.56 o
   5  -9   3        7.70        7.38      0.46 o
   6  -9   3        1.45        1.63      0.34 o
   7  -9   3        0.68        0.05      0.34 o
   8  -9   3        0.30        0.23      0.39 o
  -6  -8   3        0.11       -0.12      0.39 o
  -5  -8   3        7.89        8.41      0.64 o
  -4  -8   3        9.69       10.14      0.61 o
  -3  -8   3        0.07       -0.24      0.24 o
  -2  -8   3       10.86       11.52      0.54 o
  -1  -8   3      194.87      198.00      2.35 o
   0  -8   3       49.52       44.66      0.71 o
   1  -8   3       56.00       48.96      0.65 o
   2  -8   3        5.57        6.47      0.34 o
   3  -8   3        7.85        6.38      0.36 o
   4  -8   3        0.04       -0.07      0.20 o
   5  -8   3        3.93        4.16      0.37 o
   6  -8   3        0.69        0.49      0.29 o
   7  -8   3        0.94        0.47      0.32 o
   8  -8   3        0.00       -0.36      0.36 o
  -7  -7   3        1.11        0.57      0.53 o
  -6  -7   3        1.55        1.46      0.58 o
  -5  -7   3       15.24       13.50      0.82 o
  -4  -7   3       22.68       20.12      0.83 o
  -3  -7   3      174.55      173.22      3.15 o
  -2  -7   3       20.02       20.24      0.50 o
  -1  -7   3        1.46        1.22      0.14 o
   0  -7   3        1.89        1.65      0.13 o
   1  -7   3        7.02        6.63      0.20 o
   2  -7   3       10.27        7.60      0.23 o
   3  -7   3        5.98        5.79      0.24 o
   4  -7   3        2.06        1.80      0.42 o
   5  -7   3       15.23       15.15      0.59 o
   6  -7   3        1.58        1.08      0.37 o
   7  -7   3        1.56        1.73      0.37 o
   8  -7   3        0.41       -0.33      0.34 o
   9  -7   3        0.22       -0.42      0.42 o
  -8  -6   3        0.08       -0.21      0.52 o
  -7  -6   3        0.13       -0.07      0.42 o
  -6  -6   3       15.49       15.35      1.69 o
  -5  -6   3      103.50      100.14      2.05 o
  -4  -6   3        5.21        6.36      0.52 o
  -3  -6   3        0.08        0.49      0.15 o
  -2  -6   3      103.60       99.43      1.00 o
  -1  -6   3        8.21        8.53      0.19 o
   0  -6   3        5.62        6.35      0.22 o
   1  -6   3       44.32       39.07      0.44 o
   2  -6   3        9.95        8.50      0.21 o
   3  -6   3       10.62        9.88      0.22 o
   4  -6   3        6.25        5.61      0.21 o
   5  -6   3       37.73       35.48      0.83 o
   6  -6   3       27.45       26.66      0.80 o
   7  -6   3        3.11        2.37      0.40 o
   8  -6   3        0.00       -0.33      0.33 o
   9  -6   3        3.12        3.30      0.54 o
  -8  -5   3        2.06        2.23      0.58 o
  -7  -5   3        0.01       -0.21      0.39 o
  -6  -5   3       10.75       12.34      0.80 o
  -5  -5   3       22.92       22.85      0.60 o
  -4  -5   3       67.90       64.25      0.85 o
  -3  -5   3       28.31       24.99      0.39 o
  -2  -5   3       22.21       30.22      0.44 o
  -1  -5   3       15.80       17.90      0.32 o
   0  -5   3       23.46       26.45      0.41 o
   1  -5   3      365.67      385.69      3.90 o
   2  -5   3       36.34       43.04      0.48 o
   3  -5   3        1.69        1.43      0.11 o
   4  -5   3       31.87       30.06      0.43 o
   5  -5   3       69.04       67.43      0.83 o
   6  -5   3       27.02       24.74      0.78 o
   7  -5   3       12.12       12.21      1.06 o
   8  -5   3        0.00       -0.05      0.37 o
   9  -5   3        0.01       -0.44      0.44 o
  -9  -4   3        0.07       -0.40      0.49 o
  -8  -4   3        3.01        2.33      0.54 o
  -7  -4   3        0.54        0.19      0.39 o
  -6  -4   3        0.05       -0.05      0.20 o
  -5  -4   3      138.39      130.78      1.39 o
  -4  -4   3       67.21       75.56      0.84 o
  -3  -4   3       59.45       63.60      0.70 o
  -2  -4   3       41.56       49.61      0.57 o
  -1  -4   3      258.88      294.39      2.76 o
   0  -4   3       81.67       98.87      0.93 o
   1  -4   3       17.80       17.99      0.27 o
   2  -4   3      123.16      127.29      1.04 o
   3  -4   3      137.93      146.77      1.32 o
   4  -4   3       13.25       14.25      0.28 o
   5  -4   3       21.54       22.73      0.49 o
   6  -4   3       42.87       40.61      0.88 o
   7  -4   3        0.06       -0.29      0.29 o
   8  -4   3        0.86        0.79      0.42 o
   9  -4   3        0.04        0.34      0.51 o
 -10  -3   3        4.36        4.66      0.83 o
  -9  -3   3        1.25        2.19      0.59 o
  -8  -3   3       23.40       23.67      1.07 o
  -7  -3   3        8.64        7.77      0.51 o
  -6  -3   3       72.01       71.25      0.90 o
  -5  -3   3       21.26       21.04      0.33 o
  -4  -3   3        7.40        8.94      0.23 o
  -3  -3   3       24.39       29.39      0.31 o
  -2  -3   3       51.42       60.37      0.69 o
  -1  -3   3       99.02       98.93      1.41 o
   0  -3   3       60.98       56.02      0.70 o
   1  -3   3      473.74      503.04      4.62 o
   2  -3   3       52.40       57.92      0.53 o
   3  -3   3       18.70       21.04      0.31 o
   4  -3   3        3.93        3.85      0.20 o
   5  -3   3        0.01        0.31      0.16 o
   6  -3   3       13.63       15.79      0.93 o
   7  -3   3        6.34        7.93      0.52 o
   8  -3   3        0.00       -0.37      0.37 o
   9  -3   3        0.75        0.19      0.47 o
 -10  -2   3        0.28        0.43      0.54 o
  -9  -2   3        0.79        1.24      0.39 o
  -8  -2   3       49.64       46.54      2.27 o
  -7  -2   3       76.56       74.55      1.07 o
  -6  -2   3        1.06        0.93      0.19 o
  -5  -2   3        4.87        6.72      0.18 o
  -4  -2   3      121.09      128.49      1.06 o
  -3  -2   3       28.32       29.83      0.32 o
  -2  -2   3      382.47      371.43      2.84 o
  -1  -2   3       33.44       30.45      0.50 o
   0  -2   3        2.92        2.14      0.22 o
   1  -2   3      111.41      102.71      0.85 o
   2  -2   3       19.59       22.71      0.26 o
   3  -2   3      180.22      189.67      1.56 o
   4  -2   3        0.00        0.41      0.15 o
   5  -2   3       13.35       12.13      0.43 o
   6  -2   3        0.00        0.06      0.21 o
   7  -2   3       28.24       31.16      0.76 o
   8  -2   3        6.83        7.07      0.68 o
   9  -2   3        0.58        0.62      0.50 o
 -10  -1   3        0.03       -0.11      0.43 o
  -9  -1   3       10.53       10.00      0.77 o
  -8  -1   3       15.12       15.68      0.52 o
  -7  -1   3       37.83       39.54      0.70 o
  -6  -1   3        0.06        0.03      0.10 o
  -5  -1   3       19.32       26.52      0.36 o
  -4  -1   3      215.51      226.83      1.88 o
  -3  -1   3      253.41      244.05      2.01 o
  -2  -1   3      467.52      493.53      3.27 o
  -1  -1   3       26.87       28.26      0.28 o
   0  -1   3        0.01       -0.05      0.05 o
   1  -1   3      113.67      123.68      0.99 o
   2  -1   3       22.97       28.34      0.36 o
   3  -1   3        5.00        4.10      0.27 o
   4  -1   3        1.96        4.39      0.21 o
   5  -1   3        1.27        1.58      0.23 o
   6  -1   3        0.47        0.33      0.23 o
   7  -1   3        0.76        1.19      0.43 o
   8  -1   3        3.50        4.24      0.50 o
   9  -1   3        0.50        0.08      0.60 o
 -11   0   3        3.30        4.15      0.73 o
 -10   0   3        0.01       -0.41      0.41 o
  -9   0   3        0.05       -0.27      0.27 o
  -8   0   3       30.59       35.38      0.72 o
  -7   0   3       68.02       73.26      0.91 o
  -6   0   3       33.40       32.87      0.55 o
  -5   0   3      146.71      154.03      1.50 o
  -4   0   3       42.16       46.39      0.48 o
  -3   0   3        0.68        5.46      0.37 o
  -2   0   3       80.84       83.35      0.63 o
  -1   0   3        3.19        4.83      0.09 o
   0   0   3       98.24       99.61      0.75 o
   1   0   3      157.42      168.43      1.34 o
   2   0   3        5.12        6.83      0.22 o
   3   0   3       82.82       96.49      1.65 o
   4   0   3        0.64        0.64      0.19 o
   5   0   3       11.25       11.77      0.48 o
   6   0   3       33.09       35.00      0.80 o
   7   0   3        6.12        5.60      0.43 o
   8   0   3       25.39       25.49      1.03 o
 -11   1   3        1.80        1.56      0.59 o
 -10   1   3        5.39        5.78      0.69 o
  -9   1   3        0.36       -0.01      0.23 o
  -8   1   3        0.03        0.36      0.16 o
  -7   1   3       29.58       29.09      0.58 o
  -6   1   3        0.62        0.31      0.14 o
  -5   1   3       63.13       59.04      0.76 o
  -4   1   3       14.20       16.63      0.26 o
  -3   1   3       27.23       32.38      0.40 o
  -2   1   3       43.05       37.32      0.35 o
  -1   1   3      930.35      922.18      6.12 o
   0   1   3       93.73       87.38      0.71 o
   1   1   3        1.86        3.30      0.14 o
   2   1   3       24.59       21.95      0.51 o
   3   1   3        0.06        0.16      0.15 o
   4   1   3       11.97       12.75      0.46 o
   5   1   3       45.22       45.57      0.88 o
   6   1   3       32.37       34.88      0.83 o
   7   1   3       14.36       15.86      0.66 o
   8   1   3       19.71       22.82      0.95 o
 -11   2   3        2.78        2.15      0.60 o
 -10   2   3        0.01       -0.10      0.24 o
  -9   2   3        3.62        3.39      0.31 o
  -8   2   3       78.81       81.65      1.48 o
  -7   2   3        1.43        1.11      0.20 o
  -6   2   3        6.50        4.73      0.24 o
  -5   2   3      185.49      208.37      2.90 o
  -4   2   3        7.84        8.07      0.24 o
  -3   2   3        0.37        0.28      0.14 o
  -2   2   3      231.73      219.76      2.08 o
  -1   2   3       34.74       28.05      0.31 o
   0   2   3      194.96      209.06      1.98 o
   1   2   3      423.83      420.05      3.89 o
   2   2   3       62.04       55.99      1.00 o
   3   2   3      141.20      133.08      1.47 o
   4   2   3       94.00       94.01      1.36 o
   5   2   3        0.65        0.16      0.28 o
   6   2   3        0.09        0.05      0.26 o
   7   2   3        2.91        3.17      0.44 o
   8   2   3        7.76        8.73      1.13 o
 -11   3   3        0.04       -0.29      0.38 o
 -10   3   3        4.60        4.55      0.39 o
  -9   3   3        0.73        0.28      0.23 o
  -8   3   3      102.19       99.71      1.32 o
  -7   3   3       21.79       26.02      0.53 o
  -6   3   3       69.89       66.56      1.00 o
  -5   3   3      180.24      209.87      2.21 o
  -4   3   3        0.04       -0.11      0.11 o
  -3   3   3        4.61        7.12      0.46 o
  -2   3   3      380.19      356.40      3.27 o
  -1   3   3      254.80      253.22      2.65 o
   0   3   3     2293.94     2277.70     20.34 o
   1   3   3      651.53      624.87      5.14 o
   2   3   3       73.43       66.97      0.99 o
   3   3   3       35.03       37.30      0.66 o
   4   3   3       83.61       82.75      1.13 o
   5   3   3        6.40        6.37      0.37 o
   6   3   3        0.48        0.44      0.24 o
   7   3   3        0.00       -0.65      0.65 o
 -11   4   3        0.59        0.64      0.31 o
 -10   4   3        5.92        4.88      0.38 o
  -9   4   3        0.30        0.04      0.22 o
  -8   4   3       13.98        9.88      0.41 o
  -7   4   3       13.29       15.56      0.51 o
  -6   4   3        6.92        6.92      0.29 o
  -5   4   3       33.30       35.66      0.57 o
  -4   4   3        0.16        0.31      0.13 o
  -3   4   3       26.45       24.73      0.46 o
  -2   4   3      397.38      401.40      4.12 o
  -1   4   3       18.82       26.50      0.42 o
   0   4   3      169.11      162.18      1.66 o
   1   4   3       25.05       26.38      0.45 o
   2   4   3       54.86       46.10      0.66 o
   3   4   3       49.40       46.29      1.07 o
   4   4   3        9.78        9.36      0.43 o
   5   4   3       14.08       14.84      0.55 o
   6   4   3        0.94        0.71      0.48 o
   7   4   3        0.06        0.48      1.18 o
 -11   5   3        0.10        0.32      0.30 o
 -10   5   3        0.04       -0.17      0.26 o
  -9   5   3        3.85        3.69      0.32 o
  -8   5   3        1.59        1.56      0.25 o
  -7   5   3       73.14       71.93      1.02 o
  -6   5   3        1.28        1.78      0.21 o
  -5   5   3       26.70       29.36      0.53 o
  -4   5   3      142.07      132.25      1.52 o
  -3   5   3       70.14       68.65      0.93 o
  -2   5   3      114.62      111.57      1.13 o
  -1   5   3       37.68       39.66      0.63 o
   0   5   3        7.88        9.26      0.31 o
   1   5   3        0.24       -0.02      0.17 o
   2   5   3        2.75        2.10      0.26 o
   3   5   3        0.00       -0.15      0.15 o
   4   5   3       14.41       13.92      0.53 o
   5   5   3        9.28        7.47      0.86 o
   6   5   3        0.14        0.26      0.43 o
 -11   6   3        0.97        0.51      0.42 o
 -10   6   3        1.03        0.75      0.29 o
  -9   6   3        1.46        1.86      0.28 o
  -8   6   3       10.95       10.45      0.92 o
  -7   6   3       74.14       73.13      1.05 o
  -6   6   3        4.62        5.49      0.30 o
  -5   6   3       12.51       13.09      0.42 o
  -4   6   3       21.85       19.26      0.46 o
  -3   6   3        5.97        4.87      0.43 o
  -2   6   3       79.62       73.98      0.86 o
  -1   6   3        0.32        0.96      0.20 o
   1   6   3        0.71        0.38      0.21 o
   2   6   3        0.24        0.30      0.24 o
   3   6   3        1.36        4.19      0.44 o
   4   6   3        7.23        7.00      0.62 o
   5   6   3        5.23        6.76      0.63 o
 -11   7   3        0.03       -0.36      0.36 o
 -10   7   3        0.33       -0.38      0.39 o
  -9   7   3        1.57        1.25      0.28 o
  -8   7   3        0.16        0.07      0.22 o
  -7   7   3       12.00       10.46      0.42 o
  -6   7   3        0.90        0.84      0.21 o
  -5   7   3       25.96       27.96      0.58 o
  -4   7   3       10.57        9.95      0.39 o
  -3   7   3       62.33       59.83      0.76 o
  -2   7   3       11.24       11.61      0.34 o
  -1   7   3       17.47       15.57      0.45 o
   0   7   3       27.77       25.45      0.58 o
   1   7   3        0.01       -0.06      0.19 o
   2   7   3        8.13        7.86      0.60 o
   3   7   3        6.52        7.64      1.10 o
   4   7   3        7.67        9.40      0.71 o
 -11   8   3        0.04       -0.41      0.41 o
 -10   8   3        0.45        0.28      0.39 o
  -9   8   3        3.02        3.72      0.47 o
  -8   8   3        0.11        0.32      0.32 o
  -7   8   3        2.65        2.83      0.39 o
  -6   8   3       86.10       82.48      1.27 o
  -5   8   3       67.39       64.56      0.99 o
  -4   8   3       76.22       74.81      1.09 o
  -3   8   3       12.58       11.12      0.60 o
  -2   8   3        1.50        0.91      0.22 o
  -1   8   3        4.93        5.35      0.44 o
   0   8   3       12.46       12.78      1.13 o
   1   8   3        1.61        0.90      0.36 o
   2   8   3       18.16       15.74      0.83 o
   3   8   3        0.25        0.42      0.39 o
 -10   9   3        0.00       -0.36      0.36 o
  -9   9   3        0.77        1.60      0.44 o
  -8   9   3        1.78        2.76      0.44 o
  -7   9   3       16.49       16.59      1.71 o
  -6   9   3        3.55        3.73      0.49 o
  -5   9   3       12.38       13.82      0.78 o
  -4   9   3        0.02        0.07      0.29 o
  -3   9   3        1.71        1.79      0.37 o
  -2   9   3        0.72        0.98      0.36 o
  -1   9   3        5.47        5.83      0.55 o
   0   9   3        2.44        6.30      0.71 o
   1   9   3        4.21        4.38      0.67 o
   2   9   3        5.14        5.68      0.61 o
  -9  10   3        1.23        0.96      0.43 o
  -8  10   3        0.00       -0.03      0.74 o
  -7  10   3        1.51        2.99      0.46 o
  -6  10   3        0.36        0.01      0.39 o
  -5  10   3       16.92       16.60      0.90 o
  -4  10   3        0.07        0.47      0.35 o
  -3  10   3        0.01        0.20      0.33 o
  -2  10   3        0.06        0.23      0.51 o
  -1  10   3        4.59        6.70      0.62 o
   0  10   3        4.74        4.32      0.69 o
   1  10   3        9.02       12.91      1.08 o
  -8  11   3        0.01        0.40      0.49 o
  -7  11   3        0.24        1.26      0.44 o
  -6  11   3        0.78       -0.11      0.42 o
  -5  11   3        4.47        5.02      0.50 o
  -4  11   3        0.37        0.46      0.39 o
  -3  11   3        7.87       10.36      0.73 o
  -2  11   3        0.15        0.61      0.49 o
  -1  11   3        0.14        0.43      0.49 o
   1 -12   4        0.13        0.92      0.26 o
   2 -12   4        5.85        7.17      0.41 o
   3 -12   4        0.41        0.58      0.42 o
  -2 -11   4        0.87        0.86      0.30 o
  -1 -11   4        2.39        2.18      0.30 o
   0 -11   4        4.74        6.73      0.58 o
   1 -11   4        1.32        2.17      0.28 o
   2 -11   4        0.98        1.23      0.24 o
   3 -11   4        3.21        2.69      0.60 o
   4 -11   4        5.08        6.14      0.44 o
   5 -11   4        0.06       -0.13      0.29 o
  -4 -10   4        1.70        1.08      0.36 o
  -3 -10   4        1.59        1.20      0.36 o
  -2 -10   4        6.81        7.96      0.81 o
  -1 -10   4        0.67        1.13      0.35 o
   0 -10   4        3.52        4.15      0.30 o
   1 -10   4        7.10        7.74      0.38 o
   2 -10   4        0.17        0.42      0.27 o
   3 -10   4        0.09        0.25      0.30 o
   4 -10   4        0.36        0.68      0.49 o
   5 -10   4        0.35        0.75      0.31 o
   6 -10   4        0.01       -0.19      0.32 o
   7 -10   4        3.68        3.61      0.60 o
  -5  -9   4        0.41        0.12      0.33 o
  -4  -9   4        0.08        0.14      0.30 o
  -3  -9   4       22.58       22.13      0.76 o
  -2  -9   4        9.08        9.02      0.45 o
  -1  -9   4        3.86        4.51      0.30 o
   0  -9   4        0.28       -0.02      0.17 o
   1  -9   4        0.03        0.09      0.16 o
   2  -9   4        3.75        3.70      0.26 o
   3  -9   4        1.00        1.88      0.65 o
   4  -9   4        2.07        1.62      0.28 o
   5  -9   4        0.13        0.05      0.28 o
   6  -9   4        0.00       -0.28      0.28 o
   7  -9   4        0.16       -0.22      0.33 o
  -6  -8   4        1.04        0.60      0.47 o
  -5  -8   4        0.57        0.07      0.31 o
  -4  -8   4       29.36       28.11      0.83 o
  -3  -8   4        0.31        0.35      0.42 o
  -2  -8   4       12.17       11.20      0.44 o
  -1  -8   4        3.68        3.75      0.22 o
   0  -8   4       87.66       81.73      0.91 o
   1  -8   4        0.09       -0.13      0.13 o
   2  -8   4       45.78       38.68      0.69 o
   3  -8   4        0.19        0.44      0.20 o
   4  -8   4        0.44        0.55      0.42 o
   5  -8   4        0.60       -0.05      0.24 o
   6  -8   4        1.99        1.62      0.34 o
   7  -8   4        0.48        0.28      0.36 o
   8  -8   4        2.64        2.36      0.49 o
  -7  -7   4        0.83        0.88      0.46 o
  -6  -7   4        9.61        9.26      0.74 o
  -5  -7   4        6.50        8.61      0.64 o
  -4  -7   4        9.13       11.51      1.13 o
  -3  -7   4       61.40       56.62      1.05 o
  -2  -7   4      234.79      225.13      2.07 o
  -1  -7   4       25.46       23.45      0.34 o
   0  -7   4        8.88        7.17      0.42 o
   1  -7   4       41.56       41.59      0.46 o
   2  -7   4       70.02       69.61      0.83 o
   3  -7   4       23.78       20.34      0.54 o
   4  -7   4        5.53        6.35      0.39 o
   5  -7   4        2.98        2.55      0.44 o
   6  -7   4        2.51        2.41      0.36 o
   7  -7   4        1.04        1.21      0.37 o
   8  -7   4        0.32        0.25      0.65 o
  -8  -6   4        1.21        1.82      0.59 o
  -7  -6   4        0.32        0.05      0.38 o
  -6  -6   4        0.59        0.40      0.37 o
  -5  -6   4        0.37        0.83      0.32 o
  -4  -6   4      143.30      138.86      2.36 o
  -3  -6   4        6.39        6.50      0.25 o
  -2  -6   4       34.73       33.75      0.45 o
  -1  -6   4       22.98       23.46      0.37 o
   0  -6   4       10.07        8.41      0.26 o
   1  -6   4       41.51       43.65      0.60 o
   2  -6   4       76.74       72.88      0.84 o
   3  -6   4       10.96       10.54      0.29 o
   4  -6   4       47.83       47.50      0.97 o
   5  -6   4       40.40       37.17      0.91 o
   6  -6   4        1.06        0.51      0.31 o
   7  -6   4        0.07       -0.46      0.49 o
   8  -6   4        0.11       -0.81      0.81 o
  -9  -5   4        0.99        0.43      0.54 o
  -8  -5   4        0.13       -0.43      0.44 o
  -7  -5   4        1.47        1.56      0.43 o
  -6  -5   4        1.83        1.70      0.51 o
  -5  -5   4       25.73       25.38      1.50 o
  -4  -5   4       18.92       18.33      0.39 o
  -3  -5   4       31.30       29.59      0.69 o
  -2  -5   4        3.67        4.69      0.21 o
  -1  -5   4       44.03       45.11      0.60 o
   0  -5   4       72.56       75.70      0.81 o
   1  -5   4       31.06       32.98      0.52 o
   2  -5   4        0.44        0.67      0.11 o
   3  -5   4      139.77      139.19      1.38 o
   4  -5   4        5.10        3.71      0.22 o
   5  -5   4        0.01        0.03      0.22 o
   6  -5   4       67.42       69.05      1.46 o
   7  -5   4        0.31        0.55      0.44 o
   8  -5   4        0.06        0.17      0.40 o
  -9  -4   4        1.76        1.35      0.60 o
  -8  -4   4        0.28        0.44      0.42 o
  -7  -4   4       20.29       20.92      0.91 o
  -6  -4   4       25.59       24.77      0.58 o
  -5  -4   4       80.90       79.28      0.78 o
  -4  -4   4        0.48        0.62      0.10 o
  -3  -4   4       20.72       22.20      0.32 o
  -2  -4   4       15.48       13.01      0.25 o
  -1  -4   4      324.19      359.89      4.57 o
   0  -4   4       54.66       61.15      0.72 o
   1  -4   4      126.98      120.40      1.35 o
   2  -4   4        0.20        0.71      0.10 o
   3  -4   4       12.79       10.59      0.38 o
   4  -4   4      200.04      197.61      1.93 o
   5  -4   4       53.97       50.93      0.97 o
   6  -4   4        3.13        3.65      0.42 o
   7  -4   4        4.21        3.64      0.50 o
   8  -4   4        0.36        0.04      0.42 o
   9  -4   4        0.37        0.28      0.45 o
 -10  -3   4        0.15       -0.37      0.51 o
  -9  -3   4        0.53        0.73      0.38 o
  -8  -3   4        1.04        0.78      0.35 o
  -7  -3   4       18.37       18.51      0.79 o
  -6  -3   4       73.27       71.64      1.03 o
  -5  -3   4       65.62       60.94      0.63 o
  -4  -3   4       28.98       22.94      0.30 o
  -3  -3   4      501.66      497.20      4.02 o
  -2  -3   4      357.33      410.35      3.82 o
  -1  -3   4       17.61       27.51      0.57 o
   0  -3   4      558.47      605.32      6.04 o
   1  -3   4       65.61       70.15      0.66 o
   2  -3   4      132.47      123.43      1.14 o
   3  -3   4       36.13       32.83      0.36 o
   4  -3   4        7.03        6.84      0.29 o
   5  -3   4        5.23        4.51      0.29 o
   6  -3   4        0.18       -0.29      0.30 o
   7  -3   4        5.83        5.40      0.57 o
   8  -3   4        0.01        0.14      0.41 o
 -10  -2   4        3.54        3.40      0.53 o
  -9  -2   4        1.80        0.87      0.38 o
  -8  -2   4        0.41        0.84      0.37 o
  -7  -2   4       16.41       14.84      0.47 o
  -6  -2   4        6.28        5.51      0.21 o
  -5  -2   4       29.16       29.26      0.38 o
  -4  -2   4       21.11       23.41      0.29 o
  -3  -2   4       63.96       73.59      0.60 o
  -2  -2   4      200.89      235.72      2.35 o
  -1  -2   4       73.51       84.91      1.03 o
   0  -2   4      358.88      369.01      3.00 o
   1  -2   4       47.01       51.46      0.54 o
   2  -2   4       24.48       25.44      0.32 o
   3  -2   4      126.08      137.11      1.20 o
   4  -2   4       41.50       39.96      0.60 o
   5  -2   4        0.99        1.39      0.24 o
   6  -2   4        0.18        0.02      0.26 o
   7  -2   4        1.27        1.61      0.45 o
   8  -2   4        2.22        2.41      0.55 o
 -11  -1   4        0.20        0.21      0.44 o
 -10  -1   4        1.30        0.72      0.60 o
  -9  -1   4        0.00       -0.13      0.46 o
  -8  -1   4       33.19       28.66      0.72 o
  -7  -1   4       45.47       42.97      0.63 o
  -6  -1   4       23.25       24.88      0.38 o
  -5  -1   4       58.60       59.93      0.59 o
  -4  -1   4      384.65      398.92      3.26 o
  -3  -1   4      166.36      171.93      1.35 o
  -2  -1   4      143.08      124.38      0.85 o
  -1  -1   4      362.53      358.39      2.91 o
   0  -1   4      459.15      443.15      3.91 o
   1  -1   4      285.16      292.52      2.42 o
   2  -1   4      262.68      280.93      2.22 o
   3  -1   4       22.62       24.54      0.50 o
   4  -1   4       47.93       50.96      0.82 o
   5  -1   4        3.16        2.65      0.28 o
   6  -1   4        0.05       -0.02      0.31 o
   7  -1   4       21.29       22.42      1.02 o
   8  -1   4        8.98        8.65      1.16 o
 -11   0   4        0.48        0.66      0.54 o
 -10   0   4        0.42        0.10      0.53 o
  -9   0   4        0.44        1.65      0.69 o
  -8   0   4       81.98       74.74      0.96 o
  -7   0   4       37.68       33.27      0.54 o
  -6   0   4      176.68      175.56      1.91 o
  -5   0   4      894.54      909.41      7.18 o
  -4   0   4       50.48       50.09      0.45 o
  -3   0   4      574.57      580.91      4.06 o
  -2   0   4       85.01       86.31      0.67 o
  -1   0   4       22.98       22.77      0.28 o
   0   0   4       39.18       42.22      0.43 o
   1   0   4        0.29       -0.07      0.09 o
   2   0   4        0.38        1.64      0.13 o
   3   0   4       10.22        9.26      0.39 o
   4   0   4        3.13        3.63      0.29 o
   5   0   4        0.38        0.14      0.22 o
   6   0   4        3.71        3.45      0.36 o
   7   0   4       17.86       18.77      1.12 o
   8   0   4        5.08        4.47      0.64 o
 -11   1   4        0.05       -0.20      0.55 o
 -10   1   4        0.43        0.89      0.45 o
  -9   1   4        1.33        1.26      0.25 o
  -8   1   4       56.68       51.75      0.85 o
  -7   1   4       40.97       42.89      0.83 o
  -6   1   4      112.32      103.46      1.22 o
  -5   1   4       91.83       75.35      0.74 o
  -4   1   4     1059.27     1134.26      8.42 o
  -3   1   4      120.33      115.20      0.90 o
  -2   1   4      105.08       99.86      0.82 o
  -1   1   4        0.82        0.92      0.11 o
   0   1   4      871.00      898.64      6.19 o
   1   1   4       39.82       33.21      0.58 o
   2   1   4        3.33        5.20      0.29 o
   3   1   4        9.82        7.20      0.30 o
   4   1   4       23.41       22.98      0.52 o
   5   1   4       20.17       20.67      0.65 o
   6   1   4        0.72        0.70      0.28 o
   7   1   4        0.55        0.04      0.35 o
 -11   2   4        2.72        2.41      0.59 o
 -10   2   4        1.91        2.21      0.39 o
  -9   2   4        0.20        0.01      0.21 o
  -8   2   4        5.27        6.34      0.37 o
  -7   2   4       31.06       33.12      0.74 o
  -6   2   4       40.77       39.67      0.52 o
  -5   2   4      126.20      126.45      1.25 o
  -4   2   4       32.41       35.95      0.53 o
  -3   2   4      119.96      114.73      0.93 o
  -2   2   4       52.74       52.21      0.60 o
  -1   2   4      108.36      103.92      0.93 o
   0   2   4     1387.39     1358.07     12.82 o
   1   2   4       27.04       26.06      0.46 o
   2   2   4        9.40        9.74      0.34 o
   3   2   4       42.87       40.49      0.69 o
   4   2   4        2.98        2.90      0.33 o
   5   2   4        3.37        3.45      0.30 o
   6   2   4        0.10        0.33      0.28 o
   7   2   4        0.58        1.25      0.43 o
 -11   3   4        3.70        4.29      0.64 o
 -10   3   4        0.48       -0.21      0.26 o
  -9   3   4        8.24        9.27      0.63 o
  -8   3   4        6.84        4.72      0.30 o
  -7   3   4       11.36       11.17      0.28 o
  -6   3   4        0.38        1.72      0.17 o
  -5   3   4        1.04        1.74      0.16 o
  -4   3   4      106.16      109.45      1.11 o
  -3   3   4       15.10       16.43      0.34 o
  -2   3   4       12.67       11.39      0.41 o
  -1   3   4      228.87      223.50      1.84 o
   0   3   4     1172.52     1143.36     10.14 o
   1   3   4       30.66       26.37      0.46 o
   2   3   4       20.31       17.21      0.46 o
   3   3   4       35.01       34.00      0.77 o
   4   3   4        5.49        6.60      0.37 o
   5   3   4       11.74       11.48      0.50 o
   6   3   4        0.35        0.27      0.31 o
   7   3   4        1.13        0.51      0.60 o
 -12   4   4        3.18        2.90      0.67 o
 -11   4   4        0.61        0.38      0.37 o
 -10   4   4        1.27        1.62      0.29 o
  -9   4   4       10.33        8.70      0.40 o
  -8   4   4       98.47       90.60      2.15 o
  -7   4   4       12.06        8.88      0.35 o
  -6   4   4      101.21      110.95      1.34 o
  -5   4   4        3.40        4.31      0.25 o
  -4   4   4       50.33       57.66      0.80 o
  -3   4   4       11.78        9.53      0.32 o
  -2   4   4       80.74       70.88      0.80 o
  -1   4   4       81.63       74.47      1.06 o
   0   4   4      176.14      171.19      1.81 o
   1   4   4        0.04       -0.11      0.15 o
   2   4   4       14.54       13.03      0.42 o
   3   4   4        1.04        1.02      0.23 o
   4   4   4       10.52        9.79      0.46 o
   5   4   4        4.59        3.94      0.35 o
   6   4   4        0.54        0.14      0.53 o
 -11   5   4        0.39        0.07      0.29 o
 -10   5   4        0.13       -0.23      0.23 o
  -9   5   4        2.60        3.44      0.36 o
  -8   5   4       59.94       59.53      0.93 o
  -7   5   4      100.30      100.61      1.30 o
  -6   5   4       70.76       73.05      1.00 o
  -5   5   4       13.26       13.90      0.40 o
  -4   5   4       42.37       41.58      0.68 o
  -3   5   4        1.17        0.61      0.15 o
  -2   5   4       19.27       18.85      0.39 o
  -1   5   4        2.67        1.67      0.22 o
   0   5   4        0.15        0.01      0.25 o
   1   5   4       25.12       24.09      0.49 o
   2   5   4        8.73        7.85      0.33 o
   3   5   4        5.82        5.55      0.37 o
   4   5   4        0.80        1.25      0.28 o
   5   5   4        1.26        0.93      0.41 o
 -11   6   4        0.04       -0.29      0.29 o
 -10   6   4        0.00       -0.25      0.25 o
  -9   6   4        4.03        4.69      0.34 o
  -8   6   4       57.90       56.18      1.21 o
  -7   6   4       29.08       28.64      0.62 o
  -6   6   4       14.29       15.26      0.46 o
  -5   6   4       15.81       15.40      0.45 o
  -4   6   4       23.47       25.09      0.56 o
  -3   6   4       49.85       48.01      0.66 o
  -2   6   4       60.96       57.86      0.76 o
  -1   6   4       14.90       12.61      0.43 o
   0   6   4        6.89        6.56      0.40 o
   1   6   4        6.23        4.99      0.40 o
   2   6   4       12.09       12.64      0.51 o
   3   6   4        2.20        2.61      0.37 o
   4   6   4        2.64        3.24      0.80 o
   5   6   4        0.41        1.20      1.02 o
 -11   7   4        0.60        0.59      0.42 o
 -10   7   4        0.46        0.09      0.29 o
  -9   7   4        2.65        3.46      0.33 o
  -8   7   4        7.56        6.62      0.37 o
  -7   7   4        0.05        0.14      0.21 o
  -6   7   4        3.24        3.77      0.29 o
  -5   7   4        6.43        7.52      0.43 o
  -4   7   4        1.63        2.37      0.28 o
  -3   7   4       48.43       46.52      0.69 o
  -2   7   4        1.19        1.07      0.22 o
  -1   7   4       24.97       19.71      0.61 o
   0   7   4        0.25        0.71      0.24 o
   1   7   4       10.31       10.22      0.52 o
   2   7   4        3.98        3.47      0.80 o
   3   7   4        0.02        0.05      0.65 o
   4   7   4        3.00        4.55      0.57 o
 -11   8   4        0.50        0.16      0.44 o
 -10   8   4        1.11        0.92      0.41 o
  -9   8   4        2.93        3.19      0.83 o
  -8   8   4       12.47       13.75      0.60 o
  -7   8   4       46.74       50.88      0.88 o
  -6   8   4        6.92        6.93      0.39 o
  -5   8   4        0.69        1.46      0.26 o
  -4   8   4        1.78        1.71      0.25 o
  -3   8   4        2.25        1.56      0.24 o
  -2   8   4        0.30        0.39      0.21 o
  -1   8   4        2.43        2.45      0.34 o
   0   8   4       15.84       17.97      1.08 o
   1   8   4        0.55        1.43      0.53 o
   2   8   4        8.33        9.59      0.92 o
   3   8   4        3.52        3.15      0.53 o
 -10   9   4        0.09       -0.14      0.39 o
  -9   9   4        4.57        5.33      0.67 o
  -8   9   4        0.10        0.18      0.37 o
  -7   9   4        0.08        0.90      0.39 o
  -6   9   4        4.64        5.58      1.13 o
  -5   9   4        1.54        1.46      0.41 o
  -4   9   4        5.40        5.16      0.49 o
  -3   9   4        0.19        0.26      0.32 o
  -2   9   4       15.50       13.34      0.74 o
  -1   9   4        3.46        2.73      0.46 o
   0   9   4        0.85        0.90      0.49 o
   1   9   4        0.34        1.08      0.55 o
  -9  10   4        0.11       -0.37      0.37 o
  -8  10   4        0.75        0.67      0.41 o
  -7  10   4        0.01       -0.05      0.39 o
  -6  10   4       31.37       36.49      1.20 o
  -5  10   4        0.12        0.29      0.36 o
  -4  10   4        7.07        7.96      0.61 o
  -3  10   4        1.08        1.23      0.40 o
  -2  10   4        0.24        0.62      0.38 o
  -1  10   4        4.79        5.51      0.74 o
   0  10   4        0.13        0.35      0.86 o
  -7  11   4        0.00       -0.13      0.43 o
  -6  11   4       10.86       10.95      0.70 o
  -5  11   4        4.27        5.31      0.56 o
  -4  11   4        0.48        0.72      0.40 o
  -3  11   4        3.98        6.84      1.06 o
  -2  11   4        0.28        0.08      0.39 o
  -2 -11   5        1.30        2.43      0.30 o
  -1 -11   5        0.10        0.25      0.31 o
   0 -11   5        0.65        0.54      0.21 o
   1 -11   5        3.41        3.88      0.29 o
   2 -11   5        0.47        0.55      0.42 o
   3 -11   5        0.96        1.27      0.50 o
   4 -11   5        0.00       -0.16      0.39 o
  -4 -10   5        0.65        0.29      0.30 o
  -3 -10   5        0.15        0.09      0.25 o
  -2 -10   5        0.43        0.58      0.24 o
  -1 -10   5        5.92        5.90      0.34 o
   0 -10   5        4.52        5.09      0.40 o
   1 -10   5        3.59        5.77      0.31 o
   2 -10   5        0.00        0.27      0.24 o
   3 -10   5        0.44        0.48      0.24 o
   4 -10   5        0.31       -0.18      0.26 o
   5 -10   5        0.56        1.06      0.33 o
   6 -10   5        1.42        1.58      0.46 o
  -5  -9   5        0.06       -0.06      0.31 o
  -4  -9   5        1.97        2.06      0.33 o
  -3  -9   5        0.89        1.63      0.31 o
  -2  -9   5        0.49        1.53      0.24 o
  -1  -9   5        2.33        2.25      0.28 o
   0  -9   5        0.57        0.89      0.16 o
   1  -9   5       10.40       10.52      0.34 o
   2  -9   5       10.83        8.69      0.38 o
   3  -9   5        8.69        6.76      0.37 o
   4  -9   5        0.00        0.28      0.24 o
   5  -9   5        2.89        3.44      0.39 o
   6  -9   5        1.60        1.58      0.39 o
   7  -9   5        0.50        0.31      0.39 o
  -6  -8   5        0.00        0.06      0.49 o
  -5  -8   5        4.89        4.17      0.50 o
  -4  -8   5        0.02        0.32      0.25 o
  -3  -8   5        9.85       10.16      0.57 o
  -2  -8   5        0.00        0.08      0.16 o
  -1  -8   5        9.32        9.07      0.29 o
   0  -8   5        0.34        0.20      0.15 o
   1  -8   5       62.58       52.64      0.63 o
   2  -8   5        4.85        5.93      0.49 o
   3  -8   5        0.24        0.16      0.25 o
   4  -8   5        0.17       -0.14      0.23 o
   5  -8   5        1.21        1.15      0.31 o
   6  -8   5        0.72        0.56      0.32 o
   7  -8   5        0.02        0.05      0.53 o
  -7  -7   5        4.17        3.94      0.60 o
  -6  -7   5        6.74        7.41      0.88 o
  -5  -7   5        2.88        3.61      0.43 o
  -4  -7   5       21.86       20.63      1.18 o
  -3  -7   5       37.51       35.90      0.83 o
  -2  -7   5        2.41        2.53      0.25 o
  -1  -7   5      121.82      111.65      1.13 o
   0  -7   5       22.79       20.59      0.36 o
   1  -7   5       13.98       12.58      0.29 o
   2  -7   5        8.02        6.06      0.26 o
   3  -7   5        0.03       -0.02      0.18 o
   4  -7   5        9.35        8.66      0.47 o
   5  -7   5        3.27        3.55      0.51 o
   6  -7   5        0.02       -0.29      0.29 o
   7  -7   5        1.43        0.85      0.62 o
  -8  -6   5        4.79        5.84      1.32 o
  -7  -6   5        0.02        0.00      0.37 o
  -6  -6   5        0.00       -0.29      0.30 o
  -5  -6   5       60.38       58.62      1.32 o
  -4  -6   5        1.71        2.39      0.30 o
  -3  -6   5      102.00       90.02      0.95 o
  -2  -6   5        2.56        2.25      0.17 o
  -1  -6   5        4.40        4.69      0.30 o
   0  -6   5       34.53       33.55      0.75 o
   1  -6   5        1.73        1.87      0.26 o
   2  -6   5        0.22        0.36      0.12 o
   3  -6   5       11.30       10.36      0.43 o
   4  -6   5        1.67        1.44      0.32 o
   5  -6   5        3.76        3.89      0.39 o
   6  -6   5        3.10        2.67      0.55 o
   7  -6   5        1.14        0.55      0.49 o
   8  -6   5        0.05       -0.41      0.41 o
  -9  -5   5        2.10        1.76      0.58 o
  -8  -5   5        0.00       -0.06      0.40 o
  -7  -5   5        1.42        1.08      0.39 o
  -6  -5   5       30.28       28.81      0.94 o
  -5  -5   5      107.10       98.66      1.79 o
  -4  -5   5       39.76       39.65      0.57 o
  -3  -5   5        2.88        3.12      0.33 o
  -2  -5   5        7.22        8.51      0.65 o
  -1  -5   5       23.42       25.11      0.61 o
   0  -5   5       31.87       31.03      0.61 o
   1  -5   5       14.86       14.00      0.34 o
   2  -5   5       13.17       13.50      0.30 o
   3  -5   5       17.13       14.00      0.59 o
   4  -5   5       30.42       33.23      1.46 o
   5  -5   5       10.08        9.67      0.55 o
   6  -5   5        4.23        3.91      0.47 o
   7  -5   5        0.87        0.77      0.42 o
   8  -5   5        0.12        0.15      0.43 o
  -9  -4   5        1.30        1.40      0.50 o
  -8  -4   5        4.58        4.09      0.44 o
  -7  -4   5       13.69       10.86      0.57 o
  -6  -4   5       26.65       26.48      0.68 o
  -5  -4   5        1.31        1.98      0.18 o
  -4  -4   5       57.87       62.77      0.67 o
  -3  -4   5       56.56       58.37      0.77 o
  -2  -4   5       15.96       15.03      0.62 o
  -1  -4   5       49.79       55.45      1.23 o
   0  -4   5       24.76       23.65      0.40 o
   1  -4   5       78.37       80.02      0.89 o
   2  -4   5       14.65       14.92      0.28 o
   3  -4   5        5.03        5.40      0.22 o
   4  -4   5       10.43        9.65      0.50 o
   5  -4   5       20.25       23.03      0.79 o
   6  -4   5       20.54       22.38      0.89 o
   7  -4   5        1.28        0.34      0.42 o
   8  -4   5        0.00       -0.42      0.42 o
 -10  -3   5        0.50        0.98      0.43 o
  -9  -3   5        1.55        0.31      0.34 o
  -8  -3   5        0.00        0.18      0.33 o
  -7  -3   5        9.53        8.62      0.48 o
  -6  -3   5        7.67        8.01      0.42 o
  -5  -3   5        1.39        0.98      0.11 o
  -4  -3   5        1.11        1.58      0.09 o
  -3  -3   5        1.35        1.52      0.15 o
  -2  -3   5      306.64      334.11      3.46 o
  -1  -3   5       29.99       28.52      0.37 o
   0  -3   5       22.60       22.85      0.39 o
   1  -3   5       49.49       52.67      0.52 o
   2  -3   5       16.59       17.13      0.32 o
   3  -3   5       21.05       19.73      0.38 o
   4  -3   5        1.00        0.28      0.18 o
   5  -3   5        1.31        1.14      0.33 o
   6  -3   5       21.29       24.67      1.46 o
   7  -3   5        4.20        4.62      0.60 o
   8  -3   5        0.00       -0.28      0.55 o
 -10  -2   5        4.30        4.71      0.65 o
  -9  -2   5        6.19        5.83      0.60 o
  -8  -2   5       40.30       37.50      1.18 o
  -7  -2   5        7.83        7.97      0.44 o
  -6  -2   5       14.83       14.34      0.29 o
  -5  -2   5       20.28       19.93      0.29 o
  -4  -2   5      130.27      133.14      1.05 o
  -3  -2   5       31.81       39.03      0.44 o
  -2  -2   5        0.02        0.82      0.12 o
  -1  -2   5        0.08        0.11      0.06 o
   0  -2   5        1.27        1.99      0.10 o
   1  -2   5      109.85      113.23      1.08 o
   2  -2   5       39.69       35.79      0.58 o
   3  -2   5        2.76        2.87      0.19 o
   4  -2   5        1.16        1.63      0.19 o
   5  -2   5       10.88        9.05      0.61 o
   6  -2   5       19.90       20.97      0.95 o
   7  -2   5        1.87        1.66      0.49 o
   8  -2   5        0.23       -0.45      0.47 o
 -11  -1   5        0.14        0.07      0.51 o
 -10  -1   5        0.27       -0.11      0.40 o
  -9  -1   5        2.56        1.74      0.42 o
  -8  -1   5       27.65       25.16      0.71 o
  -7  -1   5       49.12       48.45      0.67 o
  -6  -1   5       21.24       20.08      0.30 o
  -5  -1   5       26.21       23.82      0.31 o
  -4  -1   5       37.75       52.26      0.51 o
  -3  -1   5      112.59      108.69      0.94 o
  -2  -1   5      173.76      179.71      1.53 o
  -1  -1   5        2.51        1.80      0.14 o
   0  -1   5       60.89       67.30      0.76 o
   1  -1   5        0.48        0.00      0.08 o
   2  -1   5       12.18       10.33      0.30 o
   3  -1   5        0.18        0.02      0.16 o
   4  -1   5       12.16       12.65      0.37 o
   5  -1   5        0.71        0.55      0.29 o
   6  -1   5        4.23        3.23      0.51 o
   7  -1   5        2.79        3.97      0.60 o
 -11   0   5        1.54        1.39      0.69 o
 -10   0   5        0.82       -0.01      0.44 o
  -9   0   5        3.45        2.94      0.54 o
  -8   0   5       33.91       32.94      0.67 o
  -7   0   5       17.99       17.89      0.42 o
  -6   0   5        1.79        1.34      0.14 o
  -5   0   5      122.97      121.09      1.01 o
  -4   0   5        9.15        8.14      0.26 o
  -3   0   5       26.65       24.84      0.31 o
  -2   0   5      134.76      126.15      1.05 o
  -1   0   5      171.98      180.33      1.46 o
   0   0   5        2.63        4.36      0.13 o
   1   0   5       58.73       58.64      0.75 o
   2   0   5        1.06        0.96      0.17 o
   3   0   5       39.67       37.20      0.66 o
   4   0   5        1.27        1.13      0.17 o
   5   0   5        4.67        3.91      0.35 o
   6   0   5        0.36       -0.09      0.65 o
   7   0   5        0.18        0.05      0.62 o
 -11   1   5        0.26        0.37      0.49 o
 -10   1   5        4.29        5.52      0.67 o
  -9   1   5        3.70        2.91      0.31 o
  -8   1   5        3.49        3.40      0.28 o
  -7   1   5      105.93      106.45      1.17 o
  -6   1   5       52.14       52.70      0.64 o
  -5   1   5       41.68       49.72      0.55 o
  -4   1   5       37.48       34.11      0.41 o
  -3   1   5       58.81       61.41      0.56 o
  -2   1   5       88.27       91.94      0.84 o
  -1   1   5       74.33       76.01      0.75 o
   0   1   5        2.22        1.23      0.10 o
   1   1   5        1.22        0.65      0.17 o
   2   1   5        2.47        2.90      0.27 o
   3   1   5       47.26       49.35      1.14 o
   4   1   5        4.89        5.37      0.41 o
   5   1   5        0.81        0.49      0.27 o
   6   1   5        2.78        2.78      0.74 o
   7   1   5        4.69        4.19      0.63 o
 -11   2   5        7.07        8.56      0.82 o
 -10   2   5        0.00       -0.32      0.36 o
  -9   2   5        0.19        0.12      0.20 o
  -8   2   5        0.28       -0.13      0.14 o
  -7   2   5       55.87       61.11      0.75 o
  -6   2   5        1.92        0.84      0.15 o
  -5   2   5       18.01       14.36      0.32 o
  -4   2   5        0.54        0.16      0.09 o
  -3   2   5        0.67        1.38      0.15 o
  -2   2   5        1.14        1.92      0.17 o
  -1   2   5       69.45       71.72      0.78 o
   0   2   5        0.13        0.17      0.16 o
   1   2   5       62.97       59.83      0.94 o
   2   2   5       14.07       10.73      0.47 o
   3   2   5       18.75       17.33      0.65 o
   4   2   5       22.78       21.52      0.56 o
   5   2   5        3.93        4.58      0.42 o
   6   2   5        7.99        9.14      0.78 o
 -12   3   5        2.02        1.27      0.59 o
 -11   3   5        1.42        2.10      0.54 o
 -10   3   5        0.94        1.29      0.37 o
  -9   3   5        0.20       -0.22      0.22 o
  -8   3   5       22.37       26.43      0.53 o
  -7   3   5        1.33        0.57      0.19 o
  -6   3   5        1.95        2.15      0.20 o
  -5   3   5      128.20      121.48      1.40 o
  -4   3   5       16.96       13.93      0.30 o
  -3   3   5       93.91       89.78      1.22 o
  -2   3   5       76.71       76.85      1.08 o
  -1   3   5        0.73        0.84      0.16 o
   0   3   5       16.09       18.38      0.46 o
   1   3   5      380.30      354.17      3.46 o
   2   3   5      109.28      106.00      1.30 o
   3   3   5        0.38        0.21      0.20 o
   4   3   5        5.04        5.56      0.44 o
   5   3   5        0.02        0.23      0.30 o
   6   3   5        1.06        1.77      0.80 o
 -12   4   5        0.65        0.24      0.55 o
 -11   4   5        0.06       -0.41      0.41 o
 -10   4   5        7.17        8.35      0.43 o
  -9   4   5        0.46       -0.14      0.20 o
  -8   4   5       33.40       30.67      0.62 o
  -7   4   5       14.16       16.33      0.70 o
  -6   4   5        0.27        0.69      0.18 o
  -5   4   5        1.28        2.25      0.21 o
  -4   4   5      107.68      102.67      1.27 o
  -3   4   5       21.33       19.84      0.60 o
  -2   4   5        0.64        0.82      0.17 o
  -1   4   5       56.18       47.36      0.78 o
   0   4   5      695.47      647.37      5.97 o
   1   4   5       46.46       40.41      0.73 o
   2   4   5        3.72        3.07      0.26 o
   3   4   5        0.72        0.76      0.22 o
   4   4   5        0.47        0.23      0.28 o
   5   4   5        0.38       -0.01      0.32 o
 -11   5   5        0.08       -0.34      0.34 o
 -10   5   5        0.89        0.51      0.27 o
  -9   5   5        0.30        0.15      0.22 o
  -8   5   5       25.86       24.56      0.58 o
  -7   5   5        1.52        1.32      0.27 o
  -6   5   5       40.01       39.20      0.69 o
  -5   5   5       82.06       79.88      1.14 o
  -4   5   5       61.03       62.73      0.93 o
  -3   5   5        0.08        0.03      0.15 o
  -2   5   5        5.67        5.09      0.29 o
  -1   5   5        0.51        0.67      0.19 o
   0   5   5      102.48       99.15      1.43 o
   1   5   5       37.30       32.12      0.67 o
   2   5   5        0.20        0.04      0.20 o
   3   5   5        1.50        1.63      0.29 o
   4   5   5        5.82        5.71      0.49 o
   5   5   5        0.46        1.90      1.02 o
 -11   6   5        1.99        1.89      0.35 o
 -10   6   5        2.77        2.41      0.32 o
  -9   6   5        0.26        0.00      0.23 o
  -8   6   5        1.32        1.15      0.24 o
  -7   6   5       20.06       18.85      0.52 o
  -6   6   5        3.71        4.36      0.31 o
  -5   6   5       19.54       19.53      0.52 o
  -4   6   5       11.95       11.36      0.45 o
  -3   6   5        0.05        0.19      0.19 o
  -2   6   5        0.44        0.58      0.19 o
  -1   6   5        2.69        2.67      0.27 o
   0   6   5       15.22       15.44      0.58 o
   1   6   5        1.17        1.01      0.36 o
   2   6   5        0.01       -0.21      0.28 o
   3   6   5        4.70        5.71      0.49 o
   4   6   5        2.35        1.83      0.61 o
 -11   7   5        0.01       -0.18      0.54 o
 -10   7   5        0.13       -0.06      0.27 o
  -9   7   5        0.25        0.12      0.24 o
  -8   7   5       18.92       20.58      0.58 o
  -7   7   5       11.59       11.07      0.46 o
  -6   7   5       34.40       31.13      0.67 o
  -5   7   5        1.63        1.51      0.24 o
  -4   7   5        0.83        0.72      0.21 o
  -3   7   5        4.48        3.94      0.49 o
  -2   7   5       17.24       16.24      0.50 o
  -1   7   5        2.75        2.63      0.51 o
   0   7   5        0.97        0.64      0.27 o
   1   7   5        0.21        1.02      0.38 o
   2   7   5        0.09       -0.29      0.81 o
   3   7   5        0.86        0.23      0.55 o
 -10   8   5        0.21       -0.22      0.44 o
  -9   8   5        0.25        0.25      0.32 o
  -8   8   5        1.05        1.49      0.37 o
  -7   8   5       63.03       62.31      1.02 o
  -6   8   5       17.20       17.57      0.90 o
  -5   8   5        0.01       -0.05      0.23 o
  -4   8   5        3.87        3.71      0.31 o
  -3   8   5       16.70       15.32      0.64 o
  -2   8   5       10.39       11.30      0.49 o
  -1   8   5        3.24        5.04      0.51 o
   0   8   5        3.89        4.35      0.66 o
   1   8   5        0.04        1.58      0.54 o
   2   8   5        2.76        3.74      0.71 o
 -10   9   5        0.45       -0.23      0.39 o
  -9   9   5        7.95        8.79      0.65 o
  -8   9   5        9.33        7.80      0.65 o
  -7   9   5        0.72        0.51      0.41 o
  -6   9   5        2.22        2.61      0.48 o
  -5   9   5        2.05        2.36      0.40 o
  -4   9   5        3.37        3.63      0.87 o
  -3   9   5       15.95       16.20      0.80 o
  -2   9   5        0.55        0.44      0.35 o
  -1   9   5        0.18        0.44      0.49 o
   0   9   5        7.86        8.95      0.88 o
  -9  10   5        0.13       -0.52      0.90 o
  -8  10   5        0.10        0.37      0.99 o
  -7  10   5        2.76        3.77      0.57 o
  -6  10   5        0.92        2.38      0.50 o
  -5  10   5       10.32       12.74      0.78 o
  -4  10   5        1.62        2.74      0.80 o
  -3  10   5        0.39        0.95      0.40 o
  -2  10   5        2.59        3.83      0.52 o
  -1  10   5        0.97        3.38      0.66 o
  -6  11   5        1.51        2.99      0.49 o
  -5  11   5        3.06        2.46      0.49 o
  -4  11   5        0.41        0.90      0.46 o
  -1 -11   6        0.00        0.09      0.20 o
   0 -11   6        2.58        2.82      0.23 o
   1 -11   6        0.25        0.14      0.21 o
   2 -11   6        7.59       10.79      1.00 o
   3 -11   6        0.11        0.08      0.32 o
  -3 -10   6        4.83        6.74      0.40 o
  -2 -10   6        3.97        4.69      0.33 o
  -1 -10   6        0.01        0.13      0.15 o
   0 -10   6        0.00        0.01      0.14 o
   1 -10   6        0.16       -0.22      0.22 o
   2 -10   6        0.01        0.16      0.29 o
   3 -10   6        1.08        0.78      0.24 o
   4 -10   6        0.51       -0.12      0.58 o
   5 -10   6        0.20        0.08      0.32 o
  -5  -9   6        0.78        0.60      0.29 o
  -4  -9   6        2.06        2.16      0.32 o
  -3  -9   6        5.65        6.56      0.37 o
  -2  -9   6        4.15        5.21      0.30 o
  -1  -9   6        6.20        6.61      0.54 o
   0  -9   6        2.02        4.48      0.35 o
   1  -9   6        0.53        1.01      0.26 o
   2  -9   6        0.00       -0.16      0.21 o
   3  -9   6        1.51        1.80      0.28 o
   4  -9   6        1.39        1.49      0.29 o
   5  -9   6        0.90        0.34      0.31 o
   6  -9   6        0.21        0.23      0.36 o
  -6  -8   6       11.33       12.00      0.76 o
  -5  -8   6        5.38        4.98      0.46 o
  -4  -8   6       14.57       15.58      0.52 o
  -3  -8   6        2.50        2.55      0.24 o
  -2  -8   6        1.85        2.00      0.54 o
  -1  -8   6        8.50        8.77      0.45 o
   0  -8   6        1.04        0.91      0.29 o
   1  -8   6        6.60        7.73      0.38 o
   2  -8   6        2.87        2.37      0.24 o
   3  -8   6        1.93        1.80      0.25 o
   4  -8   6        0.08       -0.42      0.42 o
   5  -8   6        0.21       -0.23      0.28 o
   6  -8   6        0.70        0.23      0.37 o
  -7  -7   6       10.32       10.39      0.78 o
  -6  -7   6       13.03       13.71      0.76 o
  -5  -7   6       24.19       26.27      1.37 o
  -4  -7   6        4.65        5.50      0.36 o
  -3  -7   6        9.88        8.44      0.60 o
  -2  -7   6        6.29        5.67      0.60 o
  -1  -7   6        7.90        8.36      0.43 o
   0  -7   6       34.83       28.91      0.75 o
   1  -7   6        0.00        0.01      0.12 o
   2  -7   6        6.87        4.64      0.28 o
   3  -7   6        0.48        0.44      0.22 o
   4  -7   6        0.09        0.33      0.26 o
   5  -7   6        0.57       -0.16      0.39 o
   6  -7   6        0.01       -0.31      0.32 o
   7  -7   6        0.06       -0.65      0.72 o
  -8  -6   6        3.25        1.98      0.51 o
  -7  -6   6        7.38        8.75      0.66 o
  -6  -6   6        2.59        3.23      0.43 o
  -5  -6   6        0.00       -0.04      0.22 o
  -4  -6   6       26.32       21.15      0.73 o
  -3  -6   6        8.17        7.11      0.26 o
  -2  -6   6       54.44       49.95      1.21 o
  -1  -6   6       12.46       11.20      0.42 o
   0  -6   6        0.59        0.81      0.28 o
   1  -6   6       19.51       20.24      0.47 o
   2  -6   6      117.70      109.11      1.72 o
   3  -6   6        2.60        2.86      0.29 o
   4  -6   6        9.66        8.31      0.50 o
   5  -6   6        0.00       -0.32      0.32 o
   6  -6   6        0.94        1.11      0.39 o
   7  -6   6        0.92        1.10      0.44 o
  -9  -5   6        1.34        1.51      0.53 o
  -8  -5   6        0.89        0.61      0.42 o
  -7  -5   6        0.02        0.10      0.27 o
  -6  -5   6        9.87        7.83      0.43 o
  -5  -5   6        5.79        7.03      0.33 o
  -4  -5   6       52.35       45.58      0.53 o
  -3  -5   6       29.42       27.15      0.42 o
  -2  -5   6       46.09       47.61      0.98 o
  -1  -5   6       70.32       66.57      1.75 o
   0  -5   6       13.78       14.72      0.33 o
   1  -5   6      161.88      164.22      1.59 o
   2  -5   6        2.33        2.67      0.21 o
   3  -5   6       85.90       82.81      1.96 o
   4  -5   6        0.07        0.17      0.26 o
   5  -5   6        3.91        4.61      0.47 o
   6  -5   6        1.08        0.65      0.37 o
   7  -5   6        0.55        0.24      0.42 o
  -9  -4   6        0.27        0.08      0.34 o
  -8  -4   6        0.60        0.84      0.31 o
  -7  -4   6        1.49        1.04      0.33 o
  -6  -4   6        1.45        1.54      0.28 o
  -5  -4   6       10.49       11.45      0.36 o
  -4  -4   6       57.43       60.87      0.64 o
  -3  -4   6       12.47       11.72      0.27 o
  -2  -4   6       31.39       27.77      0.42 o
  -1  -4   6       30.02       30.70      0.49 o
   0  -4   6       76.17       70.60      0.83 o
   1  -4   6       87.29       82.25      0.93 o
   2  -4   6       92.68       86.92      1.00 o
   3  -4   6        1.63        2.36      0.27 o
   4  -4   6       13.70       14.64      0.66 o
   5  -4   6        5.49        5.68      0.60 o
   6  -4   6        7.19        8.11      0.66 o
   7  -4   6        0.16       -0.17      0.44 o
 -10  -3   6        0.00        0.24      0.37 o
  -9  -3   6        3.06        2.64      0.49 o
  -8  -3   6        0.29        0.00      0.26 o
  -7  -3   6       14.39       13.58      0.54 o
  -6  -3   6       24.32       22.59      0.53 o
  -5  -3   6      204.39      194.32      1.74 o
  -4  -3   6       17.01       14.84      0.31 o
  -3  -3   6       89.11       86.92      0.98 o
  -2  -3   6       39.84       45.28      0.65 o
  -1  -3   6       91.33       87.40      0.99 o
   0  -3   6        4.55        7.24      0.18 o
   1  -3   6        9.68        9.50      0.22 o
   2  -3   6       39.60       40.24      0.55 o
   3  -3   6        4.51        6.24      0.37 o
   4  -3   6        3.98        4.91      0.38 o
   5  -3   6       14.54       15.54      0.78 o
   6  -3   6        1.40        1.93      0.47 o
   7  -3   6        1.20        1.22      0.95 o
 -10  -2   6        0.12       -0.16      0.42 o
  -9  -2   6        1.67        1.21      0.33 o
  -8  -2   6        0.80        1.04      0.32 o
  -7  -2   6        5.75        6.97      0.36 o
  -6  -2   6       43.07       40.54      0.77 o
  -5  -2   6       31.43       31.75      0.39 o
  -4  -2   6       64.23       61.16      0.58 o
  -3  -2   6      105.57      100.04      0.93 o
  -2  -2   6       11.05       13.33      0.26 o
  -1  -2   6      133.79      135.85      1.21 o
   0  -2   6       94.52       90.26      0.96 o
   1  -2   6       17.63       15.92      0.47 o
   2  -2   6        4.27        4.77      0.22 o
   3  -2   6        6.12        5.05      0.32 o
   4  -2   6        7.08        7.41      0.43 o
   5  -2   6        9.94       11.72      1.23 o
   6  -2   6        0.50        1.24      0.47 o
   7  -2   6        3.40        3.76      0.62 o
 -11  -1   6        1.69        2.06      0.69 o
 -10  -1   6        2.12        1.48      0.58 o
  -9  -1   6        0.65        0.66      0.28 o
  -8  -1   6        1.81        0.83      0.27 o
  -7  -1   6        3.02        3.91      0.32 o
  -6  -1   6       20.76       19.23      0.33 o
  -5  -1   6       45.36       50.33      0.56 o
  -4  -1   6        4.73        5.63      0.20 o
  -3  -1   6      100.39       99.58      0.86 o
  -2  -1   6      295.99      321.15      2.69 o
  -1  -1   6        5.53        5.52      0.20 o
   0  -1   6      201.75      210.98      2.04 o
   1  -1   6        9.44        9.54      0.24 o
   2  -1   6        5.75        6.78      0.48 o
   3  -1   6       36.88       35.30      0.85 o
   4  -1   6       27.07       28.05      0.74 o
   5  -1   6        0.63       -0.05      0.36 o
   6  -1   6        0.28        0.37      0.42 o
   7  -1   6        0.02       -0.18      0.79 o
 -11   0   6        2.28        1.73      0.57 o
 -10   0   6        1.65        1.21      0.47 o
  -9   0   6        1.20        5.14      0.89 o
  -8   0   6        0.06       -0.06      0.21 o
  -7   0   6      185.51      175.79      1.76 o
  -6   0   6      134.88      139.13      1.56 o
  -5   0   6       23.30       23.32      0.30 o
  -4   0   6       95.31       88.89      0.94 o
  -3   0   6       49.48       50.80      0.58 o
  -2   0   6        0.18       -0.07      0.09 o
  -1   0   6        5.62        7.27      0.19 o
   0   0   6       14.81       23.46      0.65 o
   1   0   6       11.35       11.25      0.35 o
   2   0   6        2.35        2.97      0.33 o
   3   0   6       18.33       17.45      0.53 o
   4   0   6        6.60        5.55      0.57 o
   5   0   6        0.21        0.63      0.41 o
   6   0   6        0.43        0.84      0.47 o
 -11   1   6        0.89        0.58      0.49 o
 -10   1   6        3.91        2.61      0.51 o
  -9   1   6       14.92       14.91      1.12 o
  -8   1   6      196.61      173.93      2.04 o
  -7   1   6       45.77       47.34      0.64 o
  -6   1   6        0.02       -0.08      0.12 o
  -5   1   6       20.97       22.69      0.36 o
  -4   1   6       52.65       51.36      0.57 o
  -3   1   6       36.54       41.09      0.49 o
  -2   1   6       38.15       36.41      0.51 o
  -1   1   6        7.98        8.32      0.22 o
   0   1   6       24.69       21.61      0.44 o
   1   1   6        5.51        5.15      0.31 o
   2   1   6       23.82       23.24      0.60 o
   3   1   6        3.08        3.53      0.33 o
   4   1   6        0.04        0.18      0.31 o
   5   1   6        0.56        0.06      0.40 o
   6   1   6        3.22        3.70      0.63 o
 -11   2   6        0.03       -0.37      0.45 o
 -10   2   6        2.30        1.78      0.47 o
  -9   2   6       22.51       21.40      0.70 o
  -8   2   6       18.21       18.76      0.40 o
  -7   2   6        5.85        6.00      0.30 o
  -6   2   6        6.27        7.67      0.30 o
  -5   2   6       31.54       29.89      0.51 o
  -4   2   6      182.83      181.85      1.97 o
  -3   2   6       45.48       41.50      0.64 o
  -2   2   6        0.32        0.47      0.13 o
  -1   2   6        0.76        0.25      0.11 o
   0   2   6       15.67       16.09      0.43 o
   1   2   6       33.60       32.10      0.63 o
   2   2   6        0.77        0.53      0.24 o
   3   2   6        0.05       -0.12      0.24 o
   4   2   6        2.62        3.07      0.64 o
   5   2   6        6.68        7.45      0.72 o
   6   2   6        0.00        1.02      0.65 o
 -12   3   6        0.74        0.77      0.54 o
 -11   3   6        3.29        2.64      0.59 o
 -10   3   6        0.01       -0.36      0.36 o
  -9   3   6        0.01        0.31      0.21 o
  -8   3   6       15.83       15.10      0.45 o
  -7   3   6        0.87        2.29      0.23 o
  -6   3   6        0.72        4.23      0.37 o
  -5   3   6       26.93       30.90      0.48 o
  -4   3   6       23.90       25.91      0.58 o
  -3   3   6       25.64       29.13      0.50 o
  -2   3   6        6.15        4.85      0.23 o
  -1   3   6        3.16        2.52      0.23 o
   0   3   6      309.33      323.52      3.20 o
   1   3   6        7.23        9.51      0.42 o
   2   3   6        2.52        2.04      0.27 o
   3   3   6        0.34        0.17      0.27 o
   4   3   6        1.16        0.49      0.36 o
   5   3   6        0.38        0.80      0.47 o
 -12   4   6        0.14        0.01      0.54 o
 -11   4   6        6.04        5.56      0.68 o
 -10   4   6        1.37        0.99      0.33 o
  -9   4   6       12.63       14.05      0.48 o
  -8   4   6       12.16       10.37      0.42 o
  -7   4   6        0.01       -0.17      0.17 o
  -6   4   6        3.91        2.96      0.25 o
  -5   4   6        0.66        0.19      0.13 o
  -4   4   6        1.73        1.34      0.22 o
  -3   4   6        0.03        0.05      0.15 o
  -2   4   6       12.36       11.81      0.38 o
  -1   4   6      182.98      173.55      1.95 o
   0   4   6      124.19      107.26      1.35 o
   1   4   6       10.51        8.66      0.43 o
   2   4   6        1.24        1.41      0.32 o
   3   4   6        0.08       -0.23      0.23 o
   4   4   6        0.01        0.20      0.37 o
 -11   5   6        0.12        0.19      0.47 o
 -10   5   6        0.27       -0.25      0.25 o
  -9   5   6        0.64       -0.02      0.22 o
  -8   5   6       27.31       29.11      0.73 o
  -7   5   6       19.02       18.38      0.64 o
  -6   5   6        9.34       11.34      0.41 o
  -5   5   6        0.48        0.53      0.21 o
  -4   5   6       18.27       15.93      0.62 o
  -3   5   6       11.29       10.25      0.38 o
  -2   5   6       20.15       16.49      0.46 o
  -1   5   6        9.66        9.79      0.58 o
   0   5   6       62.74       59.80      0.95 o
   1   5   6       10.96       10.65      0.46 o
   2   5   6        0.27       -0.26      0.31 o
   3   5   6        1.24        1.30      0.36 o
   4   5   6        4.22        2.48      0.68 o
 -11   6   6        0.91        0.89      0.54 o
 -10   6   6        0.02       -0.26      0.27 o
  -9   6   6        0.16        0.33      0.24 o
  -8   6   6       54.19       55.54      1.43 o
  -7   6   6       36.75       38.13      0.75 o
  -6   6   6       32.72       37.12      0.79 o
  -5   6   6        3.54        3.24      0.30 o
  -4   6   6       46.85       46.71      0.77 o
  -3   6   6        1.47        2.34      0.26 o
  -2   6   6        0.44        0.72      0.23 o
  -1   6   6        0.02        0.10      0.25 o
   1   6   6       23.32       22.84      0.78 o
   2   6   6        1.43        0.94      0.34 o
   3   6   6        3.26        5.47      0.83 o
 -11   7   6        0.21       -0.40      0.40 o
 -10   7   6        0.91        0.44      0.29 o
  -9   7   6        0.00        0.00      0.25 o
  -8   7   6       19.53       17.61      0.58 o
  -7   7   6       20.56       21.76      0.95 o
  -6   7   6       18.47       19.56      0.58 o
  -5   7   6        8.43        8.23      0.42 o
  -4   7   6        0.03       -0.19      0.19 o
  -3   7   6       28.53       26.38      0.62 o
  -2   7   6        0.00        0.03      0.21 o
  -1   7   6        3.50        3.47      0.37 o
   0   7   6        3.47        4.11      0.40 o
   1   7   6        0.01        0.82      0.42 o
   2   7   6        0.94        1.22      0.72 o
 -10   8   6        0.39        0.69      0.75 o
  -9   8   6        4.13        5.18      0.40 o
  -8   8   6        9.37       10.80      0.50 o
  -7   8   6        0.68        1.50      0.41 o
  -6   8   6        1.21        1.27      0.41 o
  -5   8   6        1.20        1.26      0.26 o
  -4   8   6        6.06        5.42      0.36 o
  -3   8   6        0.28        0.30      0.23 o
  -2   8   6        2.43        1.92      0.28 o
  -1   8   6        0.46        1.21      0.38 o
   0   8   6        2.64        4.69      1.57 o
   1   8   6        0.01        1.28      0.65 o
  -9   9   6        0.34        0.57      0.42 o
  -8   9   6        0.40        0.69      0.42 o
  -7   9   6        6.58        7.06      0.66 o
  -6   9   6        0.07        0.43      0.42 o
  -5   9   6        0.81        1.26      0.43 o
  -4   9   6        0.00        0.17      0.33 o
  -3   9   6        2.71        2.96      0.44 o
  -2   9   6        2.06        3.26      0.67 o
  -1   9   6        0.00        0.67      0.50 o
  -8  10   6        0.73        1.45      0.47 o
  -7  10   6        1.47        2.51      0.90 o
  -6  10   6        1.61        2.26      0.55 o
  -5  10   6        2.79        4.97      0.62 o
  -4  10   6        1.90        2.68      0.46 o
  -3  10   6        0.19       -0.15      0.37 o
  -3 -10   7        0.00       -0.09      0.26 o
  -2 -10   7        0.39        0.18      0.30 o
  -1 -10   7        1.38        1.37      0.38 o
   0 -10   7        0.02       -0.30      0.30 o
   1 -10   7        1.60        0.74      0.65 o
   2 -10   7        0.07        0.32      0.26 o
   3 -10   7        0.00       -0.13      0.21 o
  -5  -9   7        1.57        0.82      0.40 o
  -4  -9   7        0.64        0.34      0.25 o
  -3  -9   7        0.17        0.12      0.23 o
  -2  -9   7        8.26       11.00      0.82 o
  -1  -9   7        7.09        6.11      0.51 o
   0  -9   7        0.21        0.29      0.29 o
   1  -9   7        5.62        6.79      0.38 o
   2  -9   7        0.09        0.16      0.20 o
   3  -9   7        1.38        1.09      0.26 o
   4  -9   7        0.00       -0.26      0.26 o
   5  -9   7        0.79        0.65      0.55 o
  -6  -8   7        1.51        1.86      0.36 o
  -5  -8   7        0.06       -0.11      0.32 o
  -4  -8   7        3.17        3.56      0.29 o
  -3  -8   7        1.13        2.18      0.49 o
  -2  -8   7        1.56        0.58      0.38 o
  -1  -8   7        1.51        0.79      0.29 o
   0  -8   7        2.60        2.07      0.40 o
   1  -8   7        0.47        0.19      0.30 o
   2  -8   7        0.69        0.76      0.20 o
   3  -8   7        0.01        0.19      0.22 o
   4  -8   7        4.93        5.40      0.42 o
   5  -8   7        0.57        0.01      0.32 o
  -7  -7   7        0.80        0.61      0.36 o
  -6  -7   7        1.89        1.65      0.33 o
  -5  -7   7        0.33        0.57      0.25 o
  -4  -7   7        1.08        0.74      0.20 o
  -3  -7   7        8.01        7.30      0.60 o
  -2  -7   7        0.19       -0.09      0.22 o
  -1  -7   7       29.03       26.79      0.65 o
   0  -7   7        0.43        0.69      0.30 o
   1  -7   7        2.45        1.34      0.15 o
   2  -7   7        9.21        9.93      0.43 o
   3  -7   7        0.18        0.35      0.37 o
   4  -7   7        0.46       -0.10      0.30 o
   5  -7   7        1.84        1.79      0.40 o
   6  -7   7        0.12       -0.36      0.36 o
  -8  -6   7        3.59        3.21      0.45 o
  -7  -6   7        0.00       -0.29      0.29 o
  -6  -6   7        0.02       -0.22      0.27 o
  -5  -6   7        0.04       -0.19      0.19 o
  -4  -6   7        0.21        0.08      0.15 o
  -3  -6   7       33.05       29.55      0.83 o
  -2  -6   7        0.04       -0.10      0.21 o
  -1  -6   7       18.16       17.23      0.53 o
   0  -6   7       10.10       10.41      0.50 o
   1  -6   7        5.45        5.00      0.38 o
   2  -6   7        0.96        0.53      0.22 o
   3  -6   7        0.15        0.04      0.30 o
   4  -6   7        4.84        3.75      0.42 o
   5  -6   7        0.91        1.04      0.39 o
   6  -6   7        0.04       -0.36      0.36 o
  -9  -5   7        2.01        2.83      0.47 o
  -8  -5   7        2.91        3.73      0.37 o
  -7  -5   7        2.32        3.46      0.37 o
  -6  -5   7        4.04        4.96      0.34 o
  -5  -5   7       36.00       29.47      0.59 o
  -4  -5   7        0.69        1.01      0.12 o
  -3  -5   7       23.36       21.07      0.47 o
  -2  -5   7        0.17        0.31      0.24 o
  -1  -5   7        2.97        2.62      0.27 o
   0  -5   7       28.90       27.26      0.45 o
   1  -5   7       19.45       20.95      0.53 o
   2  -5   7       10.59       11.22      0.55 o
   3  -5   7        1.73        0.96      0.26 o
   4  -5   7        0.37       -0.12      0.29 o
   5  -5   7        0.69        0.40      0.36 o
   6  -5   7        0.07       -0.44      0.44 o
  -9  -4   7        4.10        3.88      0.41 o
  -8  -4   7        0.02       -0.14      0.27 o
  -7  -4   7       10.33        8.36      0.45 o
  -6  -4   7       35.99       35.21      0.99 o
  -5  -4   7       14.59       11.98      0.42 o
  -4  -4   7       40.50       42.60      0.49 o
  -3  -4   7       52.92       46.79      0.64 o
  -2  -4   7       19.47       16.35      0.37 o
  -1  -4   7       25.92       26.20      0.45 o
   0  -4   7       27.84       28.18      0.42 o
   1  -4   7       10.72       12.83      0.38 o
   2  -4   7        2.27        2.34      0.27 o
   3  -4   7       15.73       15.36      0.56 o
   4  -4   7        5.06        5.25      0.66 o
   5  -4   7        4.29        4.03      0.50 o
   6  -4   7        1.01       -0.11      0.42 o
 -10  -3   7        0.00       -0.29      0.39 o
  -9  -3   7        0.49       -0.21      0.25 o
  -8  -3   7        1.01        0.89      0.26 o
  -7  -3   7        0.14        0.21      0.20 o
  -6  -3   7        0.39       -0.06      0.18 o
  -5  -3   7       53.93       53.60      0.76 o
  -4  -3   7        7.00        6.44      0.19 o
  -3  -3   7       29.14       25.43      0.34 o
  -2  -3   7        0.46        0.32      0.08 o
  -1  -3   7        8.19        9.29      0.23 o
   0  -3   7       12.32       11.79      0.26 o
   1  -3   7       18.18       18.65      0.46 o
   2  -3   7        1.58        2.19      0.44 o
   3  -3   7        3.05        3.83      0.35 o
   4  -3   7       12.80       12.35      0.57 o
   5  -3   7        0.16        0.01      0.51 o
   6  -3   7        6.34        7.44      1.18 o
 -10  -2   7        4.74        5.58      0.52 o
  -9  -2   7        0.98        1.35      0.28 o
  -8  -2   7        6.99        7.83      0.55 o
  -7  -2   7        2.84        2.93      0.30 o
  -6  -2   7        9.54        9.89      0.37 o
  -5  -2   7        2.38        2.27      0.15 o
  -4  -2   7       17.31       14.58      0.29 o
  -3  -2   7        5.01        6.39      0.29 o
  -2  -2   7       49.62       50.08      0.63 o
  -1  -2   7        5.67        6.58      0.21 o
   0  -2   7       10.11        8.03      0.29 o
   1  -2   7       20.40       19.09      0.64 o
   2  -2   7        4.59        3.59      0.37 o
   3  -2   7        5.19        3.71      0.34 o
   4  -2   7        0.91        1.37      0.41 o
   5  -2   7        1.29        1.08      0.43 o
   6  -2   7        8.89        8.42      0.88 o
 -11  -1   7        0.21        0.39      0.47 o
 -10  -1   7        0.28        0.15      0.31 o
  -9  -1   7        0.26        0.41      0.22 o
  -8  -1   7       10.40       10.70      0.43 o
  -7  -1   7       13.90       14.70      0.44 o
  -6  -1   7       23.21       22.39      0.61 o
  -5  -1   7       52.62       51.30      0.58 o
  -4  -1   7       24.08       25.68      0.38 o
  -3  -1   7       19.56       22.59      0.35 o
  -2  -1   7        0.02        0.21      0.10 o
  -1  -1   7        2.76        2.55      0.18 o
   0  -1   7       14.79       15.12      0.38 o
   1  -1   7        0.23        0.41      0.28 o
   2  -1   7        2.11        1.98      0.62 o
   3  -1   7       19.62       18.76      0.83 o
   4  -1   7       12.26       12.43      1.06 o
   5  -1   7        0.65        0.72      0.45 o
   6  -1   7        6.44        6.90      0.86 o
 -11   0   7        0.13        0.17      0.47 o
 -10   0   7        0.11       -0.37      0.37 o
  -9   0   7        2.90        1.84      0.27 o
  -8   0   7        9.64        9.43      0.53 o
  -7   0   7        1.29        9.06      0.69 o
  -6   0   7       68.22       67.65      0.92 o
  -5   0   7        6.54        6.80      0.24 o
  -4   0   7        1.98        2.65      0.16 o
  -3   0   7        7.00        8.10      0.25 o
  -2   0   7        6.56        6.25      0.24 o
  -1   0   7       36.77       33.66      0.39 o
   0   0   7       15.10       30.65      1.05 o
   1   0   7       29.31       23.79      0.52 o
   2   0   7       21.94       19.23      1.64 o
   3   0   7        0.58       -0.07      0.33 o
   4   0   7        0.34        0.80      0.42 o
   5   0   7        0.08        0.02      0.42 o
 -11   1   7        0.00       -0.43      0.43 o
 -10   1   7        0.00       -0.18      0.44 o
  -9   1   7        0.00        0.14      0.35 o
  -8   1   7       38.48       37.82      0.80 o
  -7   1   7       34.80       30.52      0.67 o
  -6   1   7        2.98        4.23      0.29 o
  -5   1   7        8.83        8.25      0.26 o
  -4   1   7       13.25       14.08      0.30 o
  -3   1   7       41.82       40.81      0.53 o
  -2   1   7       66.37       67.16      0.79 o
  -1   1   7       10.08       11.40      0.36 o
   0   1   7        8.82        8.82      0.43 o
   1   1   7       20.03       17.78      0.53 o
   2   1   7        4.53        4.87      0.54 o
   3   1   7        5.55        4.25      0.54 o
   4   1   7        3.38        2.93      0.55 o
   5   1   7        0.17        0.52      0.53 o
 -11   2   7        0.33        0.23      0.46 o
 -10   2   7        2.15        2.10      0.47 o
  -9   2   7        2.60        2.36      0.44 o
  -8   2   7        0.22        0.32      0.24 o
  -7   2   7       52.26       54.24      0.80 o
  -6   2   7        3.12        2.52      0.20 o
  -5   2   7       41.51       40.32      0.63 o
  -4   2   7        0.51        0.69      0.16 o
  -3   2   7        5.01        5.87      0.23 o
  -2   2   7       60.18       57.01      0.79 o
  -1   2   7       48.22       43.04      0.61 o
   0   2   7       13.72       14.51      0.44 o
   1   2   7       12.81       12.72      0.46 o
   2   2   7        4.68        4.45      0.39 o
   3   2   7       13.74       14.49      1.25 o
   4   2   7        1.28        1.15      0.48 o
   5   2   7        0.87        1.21      0.65 o
 -11   3   7        2.36        2.88      0.59 o
 -10   3   7        0.10       -0.11      0.41 o
  -9   3   7        0.38        0.66      0.36 o
  -8   3   7        0.84       -0.08      0.19 o
  -7   3   7       49.92       49.50      0.77 o
  -6   3   7       20.22       17.06      0.44 o
  -5   3   7       17.48       16.54      0.59 o
  -4   3   7        0.37        0.76      0.19 o
  -3   3   7        0.32        0.42      0.15 o
  -2   3   7       16.40       17.60      0.46 o
  -1   3   7       42.62       41.36      0.71 o
   0   3   7       32.35       29.79      0.76 o
   1   3   7        2.60        1.19      0.26 o
   2   3   7        0.01       -0.14      0.27 o
   3   3   7        0.12        0.40      0.32 o
   4   3   7        3.27        3.09      0.61 o
 -11   4   7        1.21        2.08      0.54 o
 -10   4   7        1.59        2.89      0.51 o
  -9   4   7        0.14        0.27      0.26 o
  -8   4   7        1.52        0.48      0.22 o
  -7   4   7        3.51        2.74      0.25 o
  -6   4   7        9.99        8.01      0.37 o
  -5   4   7        2.88        2.09      0.25 o
  -4   4   7        4.00        3.53      0.25 o
  -3   4   7       87.09       83.29      1.04 o
  -2   4   7       44.68       42.28      0.95 o
  -1   4   7       32.16       28.29      0.63 o
   0   4   7       54.18       50.31      0.87 o
   1   4   7       24.43       21.54      0.73 o
   2   4   7        1.07        0.70      0.30 o
   3   4   7        0.00       -0.32      0.42 o
 -11   5   7        0.26       -0.48      0.53 o
 -10   5   7        0.33       -0.12      0.40 o
  -9   5   7        2.30        3.52      0.42 o
  -8   5   7       24.64       24.40      1.13 o
  -7   5   7        3.70        3.50      0.30 o
  -6   5   7        8.68        9.32      0.41 o
  -5   5   7        7.79        7.83      0.65 o
  -4   5   7        9.20        8.21      0.36 o
  -3   5   7        1.92        2.29      0.24 o
  -2   5   7        6.50        5.57      0.38 o
  -1   5   7        0.03        0.43      0.29 o
   0   5   7       83.68       75.35      1.14 o
   1   5   7       30.31       25.72      0.69 o
   2   5   7        0.52        0.61      0.41 o
   3   5   7        0.54        0.93      0.95 o
 -11   6   7        1.64        2.03      0.54 o
 -10   6   7        2.30        1.37      0.53 o
  -9   6   7        1.30        0.52      0.26 o
  -8   6   7        5.16        6.02      0.37 o
  -7   6   7        0.13       -0.14      0.22 o
  -6   6   7        0.40        0.44      0.23 o
  -5   6   7        8.88        9.31      0.44 o
  -4   6   7        0.30        0.63      0.22 o
  -3   6   7        4.64        5.14      0.34 o
  -2   6   7        0.97        1.43      0.28 o
  -1   6   7        2.29        2.43      0.34 o
   0   6   7       69.27       66.61      1.48 o
   1   6   7        6.70        4.77      0.46 o
   2   6   7        0.24       -0.36      0.52 o
 -10   7   7        2.90        3.34      0.48 o
  -9   7   7        3.35        3.01      0.34 o
  -8   7   7        5.03        4.86      0.37 o
  -7   7   7        1.63        1.53      0.46 o
  -6   7   7        3.00        2.81      0.33 o
  -5   7   7       14.78       14.01      0.50 o
  -4   7   7        5.06        4.95      0.35 o
  -3   7   7        0.51        0.38      0.24 o
  -2   7   7        0.47        0.56      0.28 o
  -1   7   7        2.72        3.93      0.40 o
   0   7   7        9.32       12.71      1.13 o
   1   7   7        3.59        5.25      0.72 o
 -10   8   7        1.40        1.52      0.88 o
  -9   8   7        4.01        3.98      0.46 o
  -8   8   7        0.87        0.83      0.29 o
  -7   8   7       19.38       18.85      0.64 o
  -6   8   7        6.40        5.74      0.41 o
  -5   8   7        0.02       -0.04      0.23 o
  -4   8   7        1.85        2.68      0.31 o
  -3   8   7        0.00        0.45      0.25 o
  -2   8   7        1.85        2.49      0.44 o
  -1   8   7        0.33        0.79      0.90 o
  -9   9   7        1.90        2.65      0.49 o
  -8   9   7        5.38        4.61      0.81 o
  -7   9   7       11.41       12.31      0.81 o
  -6   9   7        0.26        0.60      0.36 o
  -5   9   7        0.46        1.29      0.53 o
  -4   9   7        0.69        0.24      0.60 o
  -3   9   7        4.72        3.36      0.49 o
  -2   9   7        6.16        6.67      0.74 o
  -2 -10   8        0.04        0.20      0.42 o
  -1 -10   8        1.52        0.54      0.44 o
   0 -10   8        3.56        4.11      0.88 o
   1 -10   8        0.87        0.37      0.65 o
  -4  -9   8        0.01       -0.21      0.29 o
  -3  -9   8        0.65        0.84      0.44 o
  -2  -9   8        0.73        1.21      0.44 o
  -1  -9   8        1.45        0.85      0.40 o
   0  -9   8        0.00        0.25      0.58 o
   1  -9   8        0.52        0.57      0.23 o
   2  -9   8        2.27        2.35      0.31 o
   3  -9   8        0.15       -0.24      0.24 o
  -6  -8   8        8.53        8.61      0.58 o
  -5  -8   8        0.50        0.35      0.36 o
  -4  -8   8        0.00        0.02      0.39 o
  -3  -8   8        8.23        9.41      0.75 o
  -2  -8   8        2.71        2.98      0.38 o
  -1  -8   8        0.00       -0.24      0.24 o
   0  -8   8        0.54        0.97      0.51 o
   1  -8   8        0.55        0.58      0.20 o
   2  -8   8        0.31        0.24      0.20 o
   3  -8   8        4.17        3.80      0.37 o
   4  -8   8        0.13        0.43      0.32 o
  -7  -7   8       13.82       16.47      1.05 o
  -6  -7   8        0.10       -0.06      0.26 o
  -5  -7   8        0.21        0.17      0.26 o
  -4  -7   8        0.18        0.46      0.51 o
  -3  -7   8        1.77        2.53      0.34 o
  -2  -7   8        0.18        0.23      0.24 o
  -1  -7   8        0.93        0.36      0.26 o
   0  -7   8        3.91        4.30      0.69 o
   1  -7   8        4.40        4.91      0.29 o
   2  -7   8        0.02       -0.21      0.21 o
   3  -7   8        0.66        0.92      0.35 o
   4  -7   8        1.27        1.43      0.37 o
   5  -7   8        0.30        0.18      0.42 o
  -8  -6   8        1.64        0.24      0.36 o
  -7  -6   8        0.04        0.62      0.29 o
  -6  -6   8        1.78        1.60      0.29 o
  -5  -6   8        2.09        2.67      0.25 o
  -4  -6   8        0.74        0.66      0.23 o
  -3  -6   8        3.50        3.27      0.39 o
  -2  -6   8        5.71        6.84      0.48 o
  -1  -6   8        8.02        7.54      0.42 o
   0  -6   8        0.36        0.25      0.25 o
   1  -6   8        6.19        6.44      0.31 o
   2  -6   8        5.25        4.19      0.34 o
   3  -6   8        0.01       -0.07      0.27 o
   4  -6   8        0.26       -0.13      0.33 o
   5  -6   8        0.69        0.67      0.40 o
  -8  -5   8        0.00       -0.10      0.33 o
  -7  -5   8        0.00        0.28      0.24 o
  -6  -5   8        0.17       -0.03      0.19 o
  -5  -5   8        8.79       10.25      0.61 o
  -4  -5   8       12.94       10.77      0.34 o
  -3  -5   8        6.59        5.19      0.43 o
  -2  -5   8        1.59        2.41      0.47 o
  -1  -5   8        0.12        0.08      0.11 o
   0  -5   8       41.03       39.22      0.68 o
   1  -5   8       58.46       56.12      0.93 o
   2  -5   8       15.81       17.81      0.78 o
   3  -5   8        0.01       -0.25      0.25 o
   4  -5   8        3.02        3.45      0.48 o
   5  -5   8        0.55        0.52      0.42 o
  -9  -4   8        0.50        0.64      0.34 o
  -8  -4   8        0.07        0.04      0.25 o
  -7  -4   8        3.44        2.80      0.29 o
  -6  -4   8        0.76        0.61      0.20 o
  -5  -4   8        0.17        0.46      0.17 o
  -4  -4   8       13.96       12.32      0.31 o
  -3  -4   8        8.40       10.76      0.32 o
  -2  -4   8       85.91       84.46      1.56 o
  -1  -4   8      154.60      157.88      1.89 o
   0  -4   8       10.71        9.35      0.34 o
   1  -4   8        9.71        9.86      0.46 o
   2  -4   8       28.73       28.75      0.75 o
   3  -4   8       10.98       11.00      0.56 o
   4  -4   8        1.15        1.24      0.46 o
   5  -4   8        0.01       -0.15      0.65 o
 -10  -3   8        0.20        0.19      0.43 o
  -9  -3   8        0.07       -0.31      0.31 o
  -8  -3   8        1.50        2.46      0.30 o
  -7  -3   8        2.06        1.81      0.37 o
  -6  -3   8        1.16        0.75      0.21 o
  -5  -3   8       33.20       32.93      0.60 o
  -4  -3   8       53.31       49.69      0.77 o
  -3  -3   8       22.48       23.99      0.37 o
  -2  -3   8        4.37        4.29      0.19 o
  -1  -3   8        0.93        1.75      0.23 o
   0  -3   8        0.45        0.72      0.21 o
   1  -3   8        1.99        2.32      0.30 o
   2  -3   8        5.24        5.33      0.40 o
   3  -3   8        2.00        2.29      0.35 o
   4  -3   8        1.28        1.79      0.51 o
   5  -3   8        2.79        2.93      0.55 o
 -10  -2   8        0.00       -0.15      0.31 o
  -9  -2   8        2.47        3.00      0.32 o
  -8  -2   8        0.01        0.09      0.22 o
  -7  -2   8        1.24        1.41      0.23 o
  -6  -2   8       15.34       15.54      0.44 o
  -5  -2   8       82.65       83.27      1.43 o
  -4  -2   8       77.84       78.05      1.25 o
  -3  -2   8       14.03       14.14      0.33 o
  -2  -2   8        9.14        8.69      0.61 o
  -1  -2   8        4.65        5.35      0.35 o
   0  -2   8       12.14       11.61      0.49 o
   1  -2   8        5.44        6.08      0.43 o
   2  -2   8        0.76        0.44      0.26 o
   3  -2   8        0.86        0.57      0.30 o
   4  -2   8        0.37        0.13      0.40 o
   5  -2   8        4.39        5.44      1.18 o
 -11  -1   8        1.56        1.34      0.69 o
 -10  -1   8        0.73        0.21      0.27 o
  -9  -1   8        4.64        3.42      0.32 o
  -8  -1   8        2.28        1.05      0.23 o
  -7  -1   8        0.20        0.48      0.34 o
  -6  -1   8       12.58       10.99      0.44 o
  -5  -1   8       43.26       43.81      0.95 o
  -4  -1   8        0.98        0.74      0.26 o
  -3  -1   8       75.59       77.07      0.94 o
  -2  -1   8       23.70       24.41      0.56 o
  -1  -1   8       19.74       16.83      0.77 o
   0  -1   8       14.63       14.45      0.56 o
   1  -1   8       10.47       10.48      0.63 o
   2  -1   8        0.00        0.26      0.32 o
   3  -1   8        2.63        2.68      0.57 o
   4  -1   8        1.25        1.29      0.58 o
   5  -1   8        4.38        6.21      0.71 o
 -11   0   8        0.10        0.18      0.46 o
 -10   0   8        0.96        0.18      0.30 o
  -9   0   8        6.57        6.01      0.41 o
  -8   0   8        3.88        4.98      0.36 o
  -7   0   8       25.51       25.75      0.78 o
  -6   0   8       21.32       19.64      0.88 o
  -5   0   8       15.36       15.97      0.59 o
  -4   0   8       45.08       41.72      0.90 o
  -3   0   8        0.09       -0.12      0.13 o
  -2   0   8       18.58       19.77      0.50 o
  -1   0   8       20.24       19.32      0.95 o
   0   0   8        7.42       12.48      0.56 o
   1   0   8        2.09        1.88      0.38 o
   2   0   8        0.63        0.48      0.38 o
   3   0   8        6.80        7.44      0.70 o
   4   0   8        6.39        7.80      1.18 o
 -11   1   8       10.39       10.99      0.83 o
 -10   1   8       16.70       16.59      0.93 o
  -9   1   8       14.92       14.86      0.78 o
  -8   1   8       16.71       13.57      1.20 o
  -7   1   8       14.11       15.36      0.67 o
  -6   1   8       17.02       18.86      0.92 o
  -5   1   8        4.32        4.91      0.31 o
  -4   1   8        7.43        7.99      0.27 o
  -3   1   8        0.58        0.74      0.17 o
  -2   1   8       17.22       14.49      0.49 o
  -1   1   8        0.01        0.26      0.20 o
   0   1   8       28.42       25.39      0.79 o
   1   1   8        2.63        3.02      0.44 o
   2   1   8        0.00        0.58      0.36 o
   3   1   8        9.57        9.65      0.79 o
   4   1   8        0.14       -0.13      0.83 o
 -11   2   8        0.62       -0.24      0.44 o
 -10   2   8        0.38        0.49      0.41 o
  -9   2   8        1.52        1.34      0.39 o
  -8   2   8       30.91       29.19      1.80 o
  -7   2   8        0.06       -0.18      0.26 o
  -6   2   8        9.50       10.65      0.45 o
  -5   2   8        1.29        0.86      0.16 o
  -4   2   8       28.55       24.89      0.50 o
  -3   2   8        0.01       -0.15      0.15 o
  -2   2   8        5.72        5.98      0.49 o
  -1   2   8        0.03        0.08      0.22 o
   0   2   8        0.23       -0.07      0.28 o
   1   2   8        0.08       -0.13      0.28 o
   2   2   8        8.29        9.08      0.63 o
   3   2   8        0.33        1.09      0.37 o
   4   2   8        0.95        1.65      0.92 o
 -11   3   8        0.60        0.18      0.47 o
 -10   3   8        0.01        0.16      0.62 o
  -9   3   8        4.08        3.59      0.49 o
  -8   3   8       30.63       33.07      1.16 o
  -7   3   8        0.68        1.05      0.26 o
  -6   3   8        4.38        3.62      0.27 o
  -5   3   8       29.04       28.60      0.59 o
  -4   3   8       14.58       12.71      0.34 o
  -3   3   8       13.49       15.25      0.61 o
  -2   3   8        3.48        4.68      0.30 o
  -1   3   8       14.90       14.91      0.48 o
   0   3   8        3.75        2.58      0.35 o
   1   3   8        1.16        1.61      0.38 o
   2   3   8        0.47        1.14      0.38 o
   3   3   8        0.38        0.51      0.36 o
 -11   4   8        2.96        2.34      0.54 o
 -10   4   8        0.02        0.47      0.41 o
  -9   4   8        0.00        0.03      0.36 o
  -8   4   8       14.01       14.00      0.77 o
  -7   4   8        4.13        2.79      0.34 o
  -6   4   8        3.25        3.21      0.29 o
  -5   4   8        4.21        4.39      0.31 o
  -4   4   8       43.19       44.30      0.76 o
  -3   4   8        1.77        3.47      0.31 o
  -2   4   8        2.16        2.42      0.40 o
  -1   4   8       16.84       14.40      0.50 o
   0   4   8       25.29       24.85      0.86 o
   1   4   8        0.18       -0.23      0.31 o
   2   4   8        0.82       -0.28      0.45 o
 -11   5   8        1.29        1.44      0.52 o
 -10   5   8        0.28       -0.12      0.42 o
  -9   5   8        0.07        0.72      0.41 o
  -8   5   8        0.69        0.89      0.31 o
  -7   5   8        0.51        0.60      0.24 o
  -6   5   8        0.67        1.03      0.24 o
  -5   5   8        2.64        2.56      0.25 o
  -4   5   8        0.38        0.53      0.19 o
  -3   5   8        5.39        6.40      0.41 o
  -2   5   8        0.34        0.45      0.24 o
  -1   5   8       14.91       15.06      0.84 o
   0   5   8       27.34       24.15      0.78 o
   1   5   8        3.23        3.38      0.62 o
   2   5   8        0.60        0.51      0.69 o
 -10   6   8        0.00        0.17      0.42 o
  -9   6   8        1.27        1.77      0.47 o
  -8   6   8       11.55       12.20      0.62 o
  -7   6   8        6.54        7.79      0.55 o
  -6   6   8        0.70        0.77      0.31 o
  -5   6   8        0.17        0.24      0.22 o
  -4   6   8        5.52        5.98      0.35 o
  -3   6   8        0.18        0.30      0.27 o
  -2   6   8        1.50        2.01      0.32 o
  -1   6   8        2.91        2.64      0.59 o
   0   6   8       13.53       14.17      1.09 o
   1   6   8        9.09       12.34      1.48 o
 -10   7   8        0.46        0.87      0.45 o
  -9   7   8        0.20        0.14      0.44 o
  -8   7   8       22.71       22.47      0.94 o
  -7   7   8        7.75        7.57      0.62 o
  -6   7   8       18.92       23.43      0.63 o
  -5   7   8        4.33        3.79      0.33 o
  -4   7   8        3.07        2.60      0.35 o
  -3   7   8        1.52        1.48      0.35 o
  -2   7   8        2.52        3.23      0.41 o
  -1   7   8        8.58       10.86      0.73 o
  -9   8   8        0.04        0.26      0.42 o
  -8   8   8        5.70        5.03      0.57 o
  -7   8   8       11.41       11.62      0.57 o
  -6   8   8        0.76        1.09      0.27 o
  -5   8   8        0.03        0.00      0.24 o
  -4   8   8        5.31        4.90      0.43 o
  -3   8   8        0.11        0.88      0.32 o
  -2   8   8        1.05        2.74      0.63 o
  -7   9   8        0.53        1.11      0.40 o
  -6   9   8        0.16        0.62      0.41 o
  -5   9   8        2.28        3.14      0.55 o
  -3  -9   9        0.02        0.72      0.42 o
   0  -9   9        1.21        0.74      0.55 o
  -5  -8   9        2.98        2.38      0.32 o
  -4  -8   9        1.73        2.08      0.49 o
  -3  -8   9        4.71        4.19      0.57 o
  -2  -8   9        0.49        0.69      0.36 o
  -1  -8   9        0.09       -0.37      0.46 o
   0  -8   9        0.00        0.65      0.51 o
   1  -8   9        1.07        1.06      0.49 o
   2  -8   9        1.20        1.58      0.35 o
   3  -8   9        0.17       -0.22      0.32 o
  -6  -7   9        1.08        0.99      0.27 o
  -5  -7   9        0.09       -0.25      0.25 o
  -4  -7   9        0.11        0.18      0.60 o
  -3  -7   9        0.61        0.05      0.31 o
  -2  -7   9        0.05        0.95      0.31 o
  -1  -7   9        4.41        4.97      0.67 o
   0  -7   9        0.07        0.74      0.55 o
   1  -7   9        0.43        0.40      0.42 o
   2  -7   9        1.94        2.13      0.32 o
   3  -7   9        0.22       -0.02      0.58 o
  -7  -6   9        0.10       -0.26      0.26 o
  -6  -6   9        0.10        0.31      0.24 o
  -5  -6   9        2.44        2.56      0.20 o
  -4  -6   9        1.45        2.43      0.50 o
  -3  -6   9        0.10        0.35      0.39 o
  -2  -6   9        0.04       -0.07      0.47 o
  -1  -6   9        7.64        7.77      0.73 o
   0  -6   9        2.09        2.43      0.27 o
   1  -6   9        0.10        0.14      0.22 o
   2  -6   9        1.74        2.07      0.32 o
   3  -6   9        0.07        0.31      0.39 o
   4  -6   9        0.01       -0.31      0.69 o
  -8  -5   9        0.77        1.36      0.30 o
  -7  -5   9        0.03       -0.12      0.22 o
  -6  -5   9        1.04        0.95      0.22 o
  -5  -5   9        0.79        0.53      0.19 o
  -4  -5   9        0.03        0.23      0.20 o
  -3  -5   9        8.52        9.70      0.41 o
  -2  -5   9        0.26        0.39      0.17 o
  -1  -5   9        0.57        0.73      0.17 o
   0  -5   9        0.48        0.41      0.20 o
   1  -5   9        6.27        6.78      0.41 o
   2  -5   9        0.10        0.14      0.27 o
   3  -5   9        0.01        0.02      0.37 o
   4  -5   9        0.08        0.29      0.39 o
  -9  -4   9        2.91        2.18      0.35 o
  -8  -4   9        0.17        0.50      0.26 o
  -7  -4   9        9.94        9.44      0.44 o
  -6  -4   9        9.04        9.09      0.40 o
  -5  -4   9        0.75        1.16      0.19 o
  -4  -4   9        0.05       -0.04      0.19 o
  -3  -4   9        1.53        1.42      0.27 o
  -2  -4   9        0.11        0.54      0.19 o
  -1  -4   9        9.71       10.19      0.76 o
   0  -4   9       26.54       31.04      0.68 o
   1  -4   9        2.75        3.23      0.34 o
   2  -4   9        0.84        0.90      0.30 o
   3  -4   9        0.87        0.61      0.53 o
   4  -4   9        0.03       -0.32      0.38 o
  -9  -3   9        0.00       -0.26      0.26 o
  -8  -3   9        9.61       10.31      0.54 o
  -7  -3   9        0.20        0.37      0.21 o
  -6  -3   9        0.91        1.65      0.22 o
  -5  -3   9        9.84        8.44      0.39 o
  -4  -3   9        0.00        0.05      0.17 o
  -3  -3   9       42.08       41.00      0.79 o
  -2  -3   9       15.28       17.23      0.49 o
  -1  -3   9        1.71        1.75      0.25 o
   0  -3   9        4.25        4.08      0.32 o
   1  -3   9        0.14        0.26      0.35 o
   2  -3   9        9.78       10.90      0.58 o
   3  -3   9        2.07        2.17      0.45 o
   4  -3   9        0.69        0.75      0.45 o
 -10  -2   9        3.16        3.59      0.38 o
  -9  -2   9        2.16        3.29      0.34 o
  -8  -2   9        0.65        1.03      0.25 o
  -7  -2   9        1.68        1.99      0.25 o
  -6  -2   9       14.04       12.23      0.47 o
  -5  -2   9       21.67       19.16      0.62 o
  -4  -2   9        3.11        3.33      0.30 o
  -3  -2   9       17.28       18.13      0.58 o
  -2  -2   9        0.02        0.21      0.22 o
  -1  -2   9        0.04        0.53      0.25 o
   0  -2   9        1.04        2.00      0.32 o
   1  -2   9       19.22       17.58      0.67 o
   2  -2   9        1.72        3.00      0.39 o
   3  -2   9        7.52        6.63      1.34 o
   4  -2   9        6.00        7.50      1.46 o
 -10  -1   9        1.39        1.73      0.64 o
  -9  -1   9        0.14       -0.16      0.22 o
  -8  -1   9        1.30        1.84      0.27 o
  -7  -1   9        4.84        4.31      0.39 o
  -6  -1   9        2.81        3.20      0.36 o
  -5  -1   9        0.06        0.33      0.24 o
  -4  -1   9        2.05        2.07      0.29 o
  -3  -1   9        6.83        5.23      0.38 o
  -2  -1   9        0.51        0.27      0.23 o
  -1  -1   9        7.42        7.89      0.48 o
   0  -1   9       13.68       14.46      0.64 o
   1  -1   9        0.44        0.23      0.31 o
   2  -1   9        0.64        0.08      0.39 o
   3  -1   9        2.83        3.18      0.58 o
   4  -1   9        0.82        0.14      0.47 o
 -10   0   9        0.04       -0.41      0.41 o
  -9   0   9        3.04        1.83      0.41 o
  -8   0   9        0.09        0.36      0.31 o
  -7   0   9        1.21        0.96      0.31 o
  -6   0   9       28.02       29.63      0.85 o
  -5   0   9       16.60       19.30      0.81 o
  -4   0   9        1.97        1.85      0.46 o
  -3   0   9        2.88        3.48      0.34 o
  -2   0   9        5.64        6.23      0.46 o
  -1   0   9        9.00       10.07      0.55 o
   0   0   9        1.25        1.86      0.34 o
   1   0   9        3.90        3.54      0.68 o
   2   0   9        4.71        4.59      0.51 o
   3   0   9        1.66        2.81      0.56 o
 -11   1   9        0.54        0.47      0.50 o
 -10   1   9        1.93        2.17      0.47 o
  -9   1   9        0.27        1.05      0.37 o
  -8   1   9       15.86       17.77      1.78 o
  -7   1   9        5.22        4.88      0.46 o
  -6   1   9       11.21       10.40      0.59 o
  -5   1   9       17.75       16.64      0.70 o
  -4   1   9        0.04       -0.09      0.32 o
  -3   1   9       12.18       14.69      0.61 o
  -2   1   9        0.37        0.42      0.49 o
  -1   1   9        5.45        3.92      0.53 o
   0   1   9       16.06       16.60      1.45 o
   1   1   9        3.47        2.98      0.52 o
   2   1   9        0.57        0.49      0.51 o
   3   1   9        0.04        0.15      0.41 o
 -11   2   9        0.74       -0.34      0.45 o
 -10   2   9        1.06        0.62      0.51 o
  -9   2   9        0.66        0.60      0.37 o
  -8   2   9        2.36        2.79      0.44 o
  -7   2   9        4.73        5.27      0.49 o
  -6   2   9        6.73        5.00      0.47 o
  -5   2   9        1.63        1.76      0.37 o
  -4   2   9        4.43        4.43      0.47 o
  -3   2   9       18.83       18.45      0.71 o
  -2   2   9       36.06       34.20      0.94 o
  -1   2   9        0.29        0.10      0.30 o
   0   2   9        3.97        3.32      0.44 o
   1   2   9        6.19        6.53      0.76 o
   2   2   9        0.01       -0.06      0.36 o
 -11   3   9        0.01        0.18      0.46 o
 -10   3   9        0.09        0.05      0.39 o
  -9   3   9        0.00       -0.33      0.33 o
  -8   3   9        2.05        2.69      0.46 o
  -7   3   9       33.09       37.59      1.69 o
  -6   3   9        0.27       -0.02      0.33 o
  -5   3   9       16.67       17.07      0.78 o
  -4   3   9       27.24       28.18      1.00 o
  -3   3   9       23.88       24.04      1.43 o
  -2   3   9        0.00       -0.22      0.29 o
  -1   3   9        1.01       -0.11      0.31 o
   0   3   9        1.01        0.98      0.38 o
   1   3   9        0.34        0.64      0.37 o
   2   3   9        0.83        0.82      0.39 o
 -11   4   9        0.07       -0.09      0.51 o
 -10   4   9        2.50        2.09      0.49 o
  -9   4   9        3.88        3.82      0.52 o
  -8   4   9        8.71        7.32      0.62 o
  -7   4   9        8.14        8.86      0.65 o
  -6   4   9       10.82       13.40      1.41 o
  -5   4   9       16.64       18.98      1.36 o
  -4   4   9        3.74        4.33      0.83 o
  -3   4   9       23.19       22.99      1.03 o
  -2   4   9        4.37        3.93      0.88 o
  -1   4   9        0.00        0.09      0.32 o
   0   4   9        0.04       -0.08      0.35 o
   1   4   9        0.38       -0.34      0.34 o
 -10   5   9        0.18       -0.15      0.42 o
  -9   5   9        2.01        2.11      0.55 o
  -8   5   9        1.00        1.17      0.44 o
  -7   5   9        0.33        0.60      0.42 o
  -6   5   9        0.94        0.39      0.39 o
  -5   5   9        0.46        0.75      0.41 o
  -4   5   9       13.93       12.36      0.84 o
  -3   5   9        4.48        5.49      0.63 o
  -2   5   9        0.01       -0.26      0.40 o
  -1   5   9        0.52        0.74      0.74 o
   0   5   9        1.97        1.33      0.53 o
 -10   6   9        0.20       -0.14      0.69 o
  -9   6   9        0.10        0.25      0.72 o
  -8   6   9        0.99        0.22      0.44 o
  -7   6   9        0.34        0.62      0.42 o
  -6   6   9        0.00        0.05      0.39 o
  -5   6   9        1.15        1.59      0.44 o
  -4   6   9        3.55        3.27      0.55 o
  -3   6   9        0.39        0.66      0.44 o
  -2   6   9        0.16        0.45      0.47 o
  -1   6   9        0.04        0.53      1.11 o
  -9   7   9        1.36        0.58      0.46 o
  -8   7   9        1.39        2.55      0.99 o
  -7   7   9        0.84        0.35      0.81 o
  -6   7   9        0.29        0.03      0.49 o
  -5   7   9        4.23        4.10      0.60 o
  -4   7   9        0.59        0.92      0.65 o
  -3   7   9        0.57        1.72      0.88 o
  -2   7   9        0.81        2.14      1.04 o
  -7   8   9        1.02        0.96      0.49 o
  -6   8   9        1.18       -0.13      0.43 o
  -5   8   9        2.65        2.48      0.57 o
  -4  -8  10        0.00        0.55      0.65 o
  -2  -8  10        0.04        0.05      0.55 o
  -1  -8  10        0.01        0.00      0.55 o
  -5  -7  10        0.01        0.46      0.65 o
  -4  -7  10        0.09        0.02      0.69 o
  -3  -7  10        1.01        1.50      0.55 o
  -2  -7  10        0.39       -0.20      0.42 o
  -1  -7  10        0.05        0.37      1.23 o
   0  -7  10        0.23        0.27      0.35 o
   1  -7  10        0.00        0.28      0.28 o
   2  -7  10        1.47        0.67      0.33 o
  -7  -6  10        1.99        3.30      0.40 o
  -6  -6  10        2.15        2.61      0.45 o
  -5  -6  10        0.03        0.34      0.16 o
  -4  -6  10        0.11       -0.42      0.60 o
  -3  -6  10        3.50        3.83      0.62 o
  -2  -6  10        6.47        6.30      0.71 o
  -1  -6  10        0.82        0.33      0.19 o
   0  -6  10        0.15        0.02      0.19 o
   1  -6  10        0.78        1.13      0.29 o
   2  -6  10        0.58        0.89      0.34 o
  -7  -5  10        2.31        1.82      0.29 o
  -6  -5  10        1.47        1.29      0.24 o
  -5  -5  10        0.01       -0.22      0.39 o
  -4  -5  10       11.70       11.04      0.65 o
  -3  -5  10        0.49        0.92      0.31 o
  -2  -5  10        7.31        5.62      0.30 o
  -1  -5  10        0.65        0.65      0.21 o
   0  -5  10        0.32        0.58      0.24 o
   1  -5  10        1.29        2.27      0.36 o
   2  -5  10        2.40        2.95      0.40 o
   3  -5  10        0.09        0.21      0.37 o
  -8  -4  10        0.32        0.40      0.25 o
  -7  -4  10        0.03       -0.16      0.21 o
  -6  -4  10        0.52        0.43      0.22 o
  -5  -4  10       10.20       13.06      0.46 o
  -4  -4  10        2.75        3.70      0.30 o
  -3  -4  10       29.35       30.84      0.63 o
  -2  -4  10        3.21        3.07      0.29 o
  -1  -4  10       13.76       13.67      0.50 o
   0  -4  10        3.16        4.49      0.36 o
   1  -4  10        6.99        5.88      0.47 o
   2  -4  10        2.85        2.64      0.42 o
   3  -4  10        0.96        1.53      0.48 o
  -9  -3  10        0.24        0.13      0.27 o
  -8  -3  10        0.24        0.59      0.26 o
  -7  -3  10        1.96        2.61      0.29 o
  -6  -3  10        1.55        1.97      0.27 o
  -5  -3  10        0.78        1.43      0.31 o
  -4  -3  10       19.79       21.56      0.56 o
  -3  -3  10        7.99        8.69      0.51 o
  -2  -3  10        1.63        2.11      0.29 o
  -1  -3  10       10.67       12.48      0.51 o
   0  -3  10        0.02       -0.13      0.24 o
   1  -3  10        6.37        7.38      0.48 o
   2  -3  10        6.70        6.41      0.52 o
   3  -3  10        0.34       -0.22      0.41 o
  -9  -2  10        0.03       -0.24      0.24 o
  -8  -2  10        1.96        2.84      0.40 o
  -7  -2  10        0.03        0.25      0.25 o
  -6  -2  10        0.00        0.19      0.40 o
  -5  -2  10       23.36       26.08      0.75 o
  -4  -2  10       19.59       17.93      0.59 o
  -3  -2  10        0.61        0.57      0.26 o
  -2  -2  10        7.00        8.56      0.49 o
  -1  -2  10        2.54        3.27      0.43 o
   0  -2  10        0.62        0.54      0.28 o
   1  -2  10        6.54        5.95      0.56 o
   2  -2  10        0.71        1.00      0.38 o
   3  -2  10        0.64        1.13      0.50 o
 -10  -1  10        0.44       -0.19      0.32 o
  -9  -1  10        1.99        1.70      0.35 o
  -8  -1  10        0.37        0.78      0.38 o
  -7  -1  10        0.45        0.67      0.35 o
  -6  -1  10        0.00        0.21      0.26 o
  -5  -1  10       46.18       48.83      1.13 o
  -4  -1  10       19.78       21.02      0.93 o
  -3  -1  10        0.87        1.27      0.32 o
  -2  -1  10        2.12        2.50      0.36 o
  -1  -1  10        0.51        0.36      0.30 o
   0  -1  10        3.42        2.69      0.74 o
   1  -1  10        0.20        0.47      0.34 o
   2  -1  10        0.29        0.45      0.49 o
 -10   0  10        0.56        0.05      0.32 o
  -9   0  10        0.23        0.37      0.46 o
  -8   0  10        2.22        2.47      0.97 o
  -7   0  10        0.35        0.58      0.31 o
  -6   0  10       21.85       21.97      0.80 o
  -5   0  10        7.44        7.77      0.56 o
  -4   0  10       13.55       11.84      0.97 o
  -3   0  10        0.72        0.62      0.29 o
  -2   0  10        1.48        1.66      0.38 o
  -1   0  10        8.22        8.99      0.59 o
   0   0  10        0.10       -0.28      0.42 o
   1   0  10        3.58        3.43      0.48 o
   2   0  10        0.02        0.13      0.44 o
 -10   1  10        0.56        0.25      0.41 o
  -9   1  10        0.02       -0.33      0.33 o
  -8   1  10        0.53        0.53      0.36 o
  -7   1  10       11.94       11.97      0.70 o
  -6   1  10        1.95        1.78      0.37 o
  -5   1  10        2.38        1.99      0.39 o
  -4   1  10        4.35        4.53      0.69 o
  -3   1  10        4.86        5.79      0.53 o
  -2   1  10       15.50       17.19      0.74 o
  -1   1  10        7.58        7.80      0.58 o
   0   1  10        0.66        0.95      0.38 o
   1   1  10        0.28        0.24      0.37 o
   2   1  10        0.95        0.85      0.55 o
 -10   2  10        1.23        0.48      0.44 o
  -9   2  10        1.06        0.76      0.69 o
  -8   2  10        3.90        3.36      0.47 o
  -7   2  10        1.17        1.58      0.39 o
  -6   2  10        0.69        0.84      0.37 o
  -5   2  10        3.13        2.53      0.44 o
  -4   2  10        9.70       10.26      0.70 o
  -3   2  10        0.17       -0.35      0.35 o
  -2   2  10        1.27        0.65      0.34 o
  -1   2  10        0.18        0.18      0.34 o
   0   2  10        6.67        7.56      0.62 o
   1   2  10        1.81        2.59      0.49 o
 -10   3  10        0.08       -0.18      0.72 o
  -9   3  10        0.78        0.60      0.41 o
  -8   3  10        7.08        8.23      0.65 o
  -7   3  10        3.79        4.71      0.54 o
  -6   3  10       10.98       11.98      0.86 o
  -5   3  10        1.37        1.94      0.44 o
  -4   3  10        0.25        0.37      0.39 o
  -3   3  10        0.15       -0.18      0.60 o
  -2   3  10        0.68        0.66      0.37 o
  -1   3  10        0.01       -0.15      0.36 o
   0   3  10        0.42        0.72      0.41 o
 -10   4  10        0.17        0.35      0.44 o
  -9   4  10        0.00       -0.28      0.39 o
  -8   4  10       20.30       22.77      1.69 o
  -7   4  10        1.23        0.65      0.44 o
  -6   4  10        0.17        0.42      0.42 o
  -5   4  10        1.68        2.29      0.51 o
  -4   4  10        9.24        8.29      0.72 o
  -3   4  10        0.02       -0.41      0.41 o
  -2   4  10        0.11       -0.65      0.65 o
  -1   4  10        1.71        1.94      0.50 o
   0   4  10        1.56        0.34      0.40 o
  -9   5  10        1.79        1.39      0.53 o
  -8   5  10        1.12        0.96      0.44 o
  -7   5  10        0.20       -0.33      0.41 o
  -6   5  10        0.31        1.02      0.46 o
  -5   5  10        8.35        9.13      0.77 o
  -4   5  10        3.48        3.70      0.59 o
  -3   5  10        0.26       -0.28      0.42 o
  -2   5  10        0.84        0.99      0.51 o
  -9   6  10        0.00        0.09      0.46 o
  -8   6  10        0.54        0.34      0.44 o
  -7   6  10        0.07       -0.33      0.41 o
  -6   6  10        0.00       -0.32      0.42 o
  -5   6  10        0.51        0.47      0.51 o
  -4   6  10        0.15        0.17      0.49 o
  -3   6  10        0.73        0.85      0.49 o
  -7   7  10        0.36        0.98      0.51 o
  -6   7  10        1.23        1.17      0.51 o
  -5   7  10        0.43        0.09      0.65 o
  -3  -7  11        0.02        0.42      0.60 o
  -1  -7  11        0.57        1.11      0.88 o
  -5  -6  11        1.07        1.36      0.31 o
  -4  -6  11        0.03        0.32      0.69 o
  -3  -6  11        0.45        0.54      0.28 o
  -2  -6  11        0.01        0.08      0.35 o
  -1  -6  11        2.58        2.60      0.28 o
   0  -6  11        0.29        0.02      0.34 o
  -6  -5  11        0.48        0.38      0.25 o
  -5  -5  11        0.62        1.24      0.23 o
  -4  -5  11        1.62        1.61      0.28 o
  -3  -5  11        3.70        4.66      0.42 o
  -2  -5  11        0.17        0.40      0.21 o
  -1  -5  11        0.16        0.20      0.26 o
   0  -5  11        1.20        1.37      0.32 o
   1  -5  11        0.01        0.08      0.30 o
  -7  -4  11        0.78        0.57      0.26 o
  -6  -4  11        0.93        1.74      0.33 o
  -5  -4  11        1.07        1.42      0.45 o
  -4  -4  11        0.62        1.27      0.24 o
  -3  -4  11        0.44        0.71      0.24 o
  -2  -4  11        0.73        0.95      0.25 o
  -1  -4  11        0.22        0.08      0.27 o
   0  -4  11        0.74        0.78      0.32 o
   1  -4  11        0.98        0.86      0.41 o
  -8  -3  11        1.70        0.88      0.52 o
  -7  -3  11        1.56        1.99      0.33 o
  -6  -3  11        0.60        1.34      0.27 o
  -5  -3  11        1.96        2.76      0.30 o
  -4  -3  11        0.29        0.63      0.24 o
  -3  -3  11        3.77        4.03      0.34 o
  -2  -3  11        1.01        1.57      0.29 o
  -1  -3  11        0.03        0.21      0.27 o
   0  -3  11        1.77        2.82      0.42 o
   1  -3  11        0.95        0.91      0.38 o
  -9  -2  11        1.04        0.72      0.33 o
  -8  -2  11        1.77        2.61      0.35 o
  -7  -2  11        0.02        0.13      0.25 o
  -6  -2  11        0.47        0.15      0.26 o
  -5  -2  11        2.39        1.81      0.31 o
  -4  -2  11        2.67        2.88      0.38 o
  -3  -2  11        6.30        7.00      0.48 o
  -2  -2  11        0.02       -0.01      0.29 o
  -1  -2  11        1.20        1.12      0.31 o
   0  -2  11        4.95        4.99      0.49 o
   1  -2  11        0.32        0.31      0.37 o
  -9  -1  11        1.28        1.60      0.36 o
  -8  -1  11        0.00       -0.26      0.26 o
  -7  -1  11        0.40        0.37      0.33 o
  -6  -1  11        5.65        4.79      0.46 o
  -5  -1  11        4.01        4.35      0.46 o
  -4  -1  11        0.12        0.51      0.28 o
  -3  -1  11       11.71       12.40      0.65 o
  -2  -1  11        5.12        4.86      0.47 o
  -1  -1  11        3.03        3.41      0.45 o
   0  -1  11        0.53        1.26      0.45 o
   1  -1  11        3.85        4.58      0.52 o
  -9   0  11        0.38        0.47      0.37 o
  -8   0  11        0.02        0.04      0.34 o
  -7   0  11        0.48        0.69      0.34 o
  -6   0  11        0.00        0.00      0.49 o
  -5   0  11        0.27        0.58      0.34 o
  -4   0  11        6.33        7.95      0.88 o
  -3   0  11        0.07       -0.27      0.30 o
  -2   0  11        0.56        0.16      0.32 o
  -1   0  11        0.13       -0.03      0.35 o
   0   0  11        0.74        1.77      0.53 o
  -9   1  11        0.07       -0.21      0.36 o
  -8   1  11        1.73        1.78      0.44 o
  -7   1  11        2.02        1.43      0.39 o
  -6   1  11        1.85        1.87      0.41 o
  -5   1  11        8.66       11.51      0.72 o
  -4   1  11        2.97        3.14      0.74 o
  -3   1  11        5.32        6.59      0.54 o
  -2   1  11        0.27        0.60      0.39 o
  -1   1  11        0.59        0.32      0.47 o
   0   1  11        2.79        3.26      0.63 o
  -9   2  11        0.74        0.24      0.76 o
  -8   2  11        0.49        0.97      0.86 o
  -7   2  11        1.22        1.05      0.41 o
  -6   2  11        3.81        4.61      0.54 o
  -5   2  11       11.67       10.73      1.13 o
  -4   2  11        0.50        0.90      0.42 o
  -3   2  11        7.33        6.88      0.70 o
  -2   2  11        0.02        0.12      0.39 o
  -1   2  11        2.58        2.90      0.60 o
  -9   3  11        0.02        0.07      0.42 o
  -8   3  11        0.49        0.90      0.79 o
  -7   3  11        0.31        0.53      0.62 o
  -6   3  11       20.93       24.50      1.05 o
  -5   3  11        5.56        6.40      0.67 o
  -4   3  11        3.42        3.33      0.57 o
  -3   3  11        0.09        0.83      0.74 o
  -2   3  11        4.01        4.80      0.83 o
  -1   3  11        0.20       -0.47      0.48 o
  -9   4  11        0.04       -0.35      0.42 o
  -8   4  11        2.15        3.30      0.57 o
  -7   4  11       19.74       24.89      1.13 o
  -6   4  11        4.54        5.76      0.86 o
  -5   4  11        1.19        1.09      0.50 o
  -4   4  11        0.21        0.92      0.60 o
  -3   4  11        0.06        0.23      0.47 o
  -2   4  11        1.02        1.48      0.83 o
  -8   5  11        5.58        7.07      0.72 o
  -7   5  11        0.34        1.34      0.52 o
  -6   5  11        0.01        0.18      0.46 o
  -5   5  11        0.04       -0.09      0.46 o
  -4   5  11        1.37        1.50      0.54 o
  -4  -5  12        2.93        2.27      0.37 o
  -3  -5  12        0.01       -0.30      0.58 o
  -2  -5  12        1.47        3.00      0.44 o
  -6  -4  12        1.14        0.53      0.26 o
  -5  -4  12        2.65        2.58      0.49 o
  -4  -4  12        0.01       -0.23      0.23 o
  -3  -4  12        1.61        1.65      0.30 o
  -2  -4  12        0.64        0.64      0.29 o
  -1  -4  12        0.00        0.34      0.45 o
  -7  -3  12        0.48        1.13      0.33 o
  -6  -3  12        2.38        2.89      0.34 o
  -5  -3  12        0.27        0.53      0.28 o
  -4  -3  12        0.58        0.26      0.29 o
  -3  -3  12        1.01        1.91      0.34 o
  -2  -3  12        0.01        0.44      0.31 o
  -1  -3  12        2.49        3.26      0.44 o
  -7  -2  12        0.00        0.06      0.41 o
  -6  -2  12        0.03       -0.25      0.25 o
  -5  -2  12        1.21        1.24      0.41 o
  -4  -2  12        1.76        1.44      0.34 o
  -3  -2  12        0.10        0.60      0.30 o
  -2  -2  12        0.05        0.22      0.38 o
  -1  -2  12        0.56        0.92      0.37 o
  -8  -1  12        2.25        1.69      0.39 o
  -7  -1  12        0.16        0.06      0.34 o
  -6  -1  12        0.01        0.30      0.33 o
  -5  -1  12        4.98        5.95      0.52 o
  -4  -1  12        3.80        3.65      0.69 o
  -3  -1  12        0.02       -0.12      0.39 o
  -2  -1  12        1.29        1.59      0.47 o
  -1  -1  12        2.36        2.19      0.72 o
  -8   0  12        0.02       -0.05      0.46 o
  -7   0  12        0.53        0.55      0.39 o
  -6   0  12        1.11        1.39      0.39 o
  -5   0  12        6.19        6.53      0.95 o
  -4   0  12        8.33        9.06      1.02 o
  -3   0  12        1.45        0.76      0.46 o
  -2   0  12        0.03       -0.16      0.51 o
  -8   1  12        0.11        0.13      0.37 o
  -7   1  12        0.78        0.67      0.39 o
  -6   1  12        1.80        2.28      1.39 o
  -5   1  12       12.30       12.91      0.83 o
  -4   1  12        2.01        2.24      0.51 o
  -3   1  12        0.00       -0.30      0.44 o
  -2   1  12        0.51        0.74      0.49 o
  -8   2  12        0.42       -0.24      0.41 o
  -7   2  12        0.08        0.37      0.42 o
  -6   2  12        2.54        3.37      0.52 o
  -5   2  12        0.51        0.59      0.45 o
  -4   2  12        1.65        1.06      0.86 o
  -3   2  12        0.84        1.62      0.83 o
  -7   3  12        1.94        2.07      0.76 o
  -6   3  12        0.62        2.15      0.52 o
  -5   3  12        0.78        1.43      0.72 o
  -4   3  12        1.22        1.71      1.02 o
 
